# Supplementary material for: Approaching the bi-objective critical node detection problem with a smart initialization-based evolutionary algorithm
Source: PeerJ Comput Sci. 2021 Oct 21;7:e750. doi: 10.7717/peerj-cs.750 (PMC8576564; doi:10.7717/peerj-cs.750)
Supplement: Supplemental Information 1 [file peerj-cs-07-750-s001.xlsx]

## Sheet: BA
BA500								BA1000								BA2500								BA5000
Random		DFS		Degree		RWR		Random		DFS		Degree		RWR		Random		DFS		Degree		RWR		Random		DFS		Degree		RWR
|H|	var(H)	|H|	var(H)	|H|	var(H)	|H|	var(H)	|H|	var(H)	|H|	var(H)	|H|	var(H)	|H|	var(H)	|H|	var(H)	|H|	var(H)	|H|	var(H)	|H|	var(H)	|H|	var(H)	|H|	var(H)	|H|	var(H)	|H|	var(H)
299	0.811848	298	0.853925	306	0.706651	303	0.731628	540	1.83428	557	1.50001	578	1.19495	555	1.59159	921	15.609	839	35.9984	1076	6.19223	883	21.6928	1281	252.638	1199	360.352	1838	11.8869	1379	132.182
299	0.811848	298	0.853925	306	0.706651	306	0.758939	542	1.83461	558	1.53091	578	1.19495	553	1.62343	919	15.1494	819	34.9097	1070	5.85311	882	21.1104	1280	255.751	1200	363.485	1829	11.7612	1354	125.843
299	0.811848	298	0.853925	306	0.706651	305	0.747756	540	1.83428	557	1.50001	578	1.19495	552	1.62492	920	15.5447	833	35.5093	1074	6.10696	883	21.6928	1271	253.219	1199	362.524	1830	11.7728	1376	131.37
299	0.811848	298	0.853925	306	0.706651	304	0.736453	540	1.83428	557	1.50001	578	1.19495	552	1.62854	919	15.1494	835	35.7051	1073	5.95142	880	21.4165	1277	253.591	1199	363.601	1835	11.8088	1367	127.804
299	0.811848	298	0.853925	306	0.706651	303	0.731628	540	1.83428	557	1.50001	578	1.19495	552	1.62854	919	15.1494	834	35.6229	1071	5.8654	883	21.7721	1273	254.377	1196	363.352	1837	11.8754	1359	127.025
299	0.811848	298	0.853925	306	0.706651	303	0.731628	540	1.83428	557	1.50001	578	1.19495	552	1.62854	921	15.609	834	35.6229	1072	5.93924	882	21.5299	1280	266.157	1199	363.601	1836	11.8138	1358	126.205
299	0.811848	298	0.853925	306	0.706651	303	0.731628	542	1.86782	557	1.50001	578	1.19495	552	1.62854	921	15.609	835	35.7051	1076	6.19223	881	21.4188	1277	257.975	1199	363.601	1837	11.8754	1365	127.233
299	0.811848	298	0.853925	306	0.706651	304	0.736453	539	1.85449	557	1.50001	578	1.19495	552	1.62854	919	16.0504	835	35.7051	1074	6.10696	881	21.4188	1275	254.998	1199	363.601	1837	11.8754	1366	127.334
299	0.811848	298	0.860637	306	0.706651	304	0.736453	540	1.8565	557	1.50001	578	1.19495	552	1.62854	918	15.6835	838	36.2393	1076	6.19223	881	21.4188	1273	254.424	1199	363.601	1837	11.8754	1375	132.195
299	0.811848	297	0.862565	306	0.706651	303	0.731628	540	1.8565	557	1.50001	578	1.19495	552	1.62854	919	16.0504	815	35.3945	1076	6.19223	881	21.4188	1279	266.435	1199	363.601	1837	11.8754	1344	126.911
299	0.811848	297	0.862565	305	0.728084	303	0.731628	540	1.8565	554	1.52567	578	1.19495	552	1.62854	918	15.6835	830	35.5834	1072	5.93924	881	21.4188	1277	265.239	1194	363.444	1837	11.8754	1366	127.501
299	0.811848	297	0.862565	306	0.732795	303	0.731628	540	1.8565	556	1.55531	578	1.19495	552	1.62854	919	16.0504	831	35.7769	1074	6.10696	881	21.4188	1275	255.54	1198	363.797	1837	11.8754	1360	127.313
299	0.811848	297	0.862565	305	0.728084	303	0.731628	540	1.8565	555	1.53512	578	1.19495	552	1.62854	914	15.7878	833	36.0807	1076	6.19223	881	21.4188	1273	254.424	1197	368.089	1837	11.8754	1363	127.418
299	0.811848	297	0.862565	305	0.728084	304	0.736453	540	1.8565	554	1.52567	578	1.19495	552	1.62854	919	16.3964	837	36.0816	1076	6.19223	881	21.4188	1273	254.424	1193	363.976	1837	11.8754	1360	127.313
299	0.811848	297	0.862565	305	0.728084	304	0.736453	540	1.8565	554	1.52567	578	1.19495	552	1.62854	918	15.9341	837	36.0816	1074	6.10696	881	21.4188	1273	254.424	1196	365.102	1837	11.8754	1360	127.313
299	0.811848	297	0.862565	305	0.728084	303	0.731628	540	1.8565	554	1.52567	578	1.19495	552	1.62854	917	15.9026	838	36.2393	1072	5.93924	881	21.4188	1272	254.904	1194	364.986	1837	11.8754	1375	132.7
299	0.811848	297	0.862565	305	0.728084	304	0.736453	540	1.8565	555	1.53512	578	1.19495	552	1.62854	918	15.9341	837	36.0816	1075	6.20266	881	21.4188	1279	267.22	1196	366.124	1837	11.8754	1359	127.355
299	0.811848	297	0.862565	305	0.728084	303	0.731628	540	1.8565	555	1.53512	578	1.19495	552	1.62854	918	15.9341	837	36.0816	1071	5.94944	881	21.4188	1277	266.077	1191	365.112	1837	11.8754	1366	130.498
299	0.811848	297	0.862565	306	0.732795	303	0.731628	540	1.8565	555	1.53512	578	1.19495	552	1.62854	916	15.9234	837	36.0816	1073	6.09494	881	21.4188	1274	255.671	1195	365.301	1837	11.8754	1365	127.573
299	0.811848	297	0.862565	306	0.732795	303	0.731628	540	1.8565	555	1.53512	578	1.19495	552	1.62854	918	15.9668	837	36.0816	1074	6.19076	881	21.4188	1273	255.208	1195	365.622	1837	11.8754	1370	132.367
299	0.811848	297	0.862565	305	0.728084	304	0.736453	540	1.8565	555	1.53512	578	1.19495	552	1.62854	917	15.9375	837	36.0816	1075	6.20266	883	21.8763	1273	255.208	1190	365.213	1837	11.8754	1362	127.49
299	0.811848	297	0.862565	305	0.728084	304	0.736453	540	1.8565	555	1.53512	578	1.19495	552	1.62854	917	15.9375	837	36.0816	1075	6.20266	880	21.4279	1273	255.208	1195	365.622	1837	11.8754	1373	132.437
299	0.811848	297	0.862565	306	0.732795	304	0.736453	540	1.8565	554	1.52567	578	1.19495	552	1.62854	917	15.9375	837	36.0816	1075	6.20266	882	21.5503	1273	255.208	1195	365.622	1837	11.8754	1374	132.555
299	0.811848	297	0.862565	305	0.728084	303	0.731628	540	1.8565	555	1.53512	578	1.19495	552	1.62854	917	15.9375	837	36.0816	1075	6.20266	881	21.5028	1273	255.208	1195	365.622	1837	11.8754	1359	127.355
299	0.811848	297	0.862565	305	0.728084	304	0.736453	540	1.8565	555	1.53512	578	1.19495	552	1.62854	917	15.9375	837	36.0816	1075	6.20266	883	21.8763	1273	255.208	1195	369.304	1837	11.8754	1361	127.633
299	0.811848	297	0.862565	305	0.728084	304	0.736453	540	1.8565	555	1.53512	578	1.19495	552	1.62854	917	15.9375	838	36.2393	1075	6.20266	883	21.8763	1279	267.242	1189	365.471	1837	11.8754	1375	133.054
299	0.811848	297	0.862565	305	0.728084	303	0.731628	540	1.8565	554	1.52567	578	1.19495	552	1.62854	917	15.9375	837	36.0816	1075	6.20266	882	21.5503	1269	256.025	1194	365.879	1837	11.8754	1373	132.459
299	0.811848	297	0.862565	305	0.728084	304	0.736453	540	1.8565	555	1.53512	578	1.19495	552	1.62854	917	15.9375	838	36.2393	1075	6.20266	883	21.8763	1274	256.638	1191	365.72	1837	11.8754	1364	131.467
299	0.811848	297	0.862565	306	0.732795	303	0.731628	540	1.8565	555	1.53512	578	1.19495	552	1.62854	917	15.9375	837	36.0816	1075	6.20266	883	21.8763	1275	266.708	1193	365.939	1837	11.8754	1363	131.076
299	0.811848	297	0.862565	305	0.728084	304	0.736453	540	1.8565	555	1.53512	578	1.19495	552	1.62854	917	15.9375	837	36.0816	1075	6.20266	883	21.8763	1272	256.056	1193	365.939	1837	11.8754	1373	132.817
299	0.811848	297	0.862565	305	0.728084	304	0.736453	540	1.8565	554	1.52567	578	1.19495	552	1.62854	917	15.9375	838	36.2393	1075	6.20266	878	21.4802	1277	266.905	1193	365.939	1837	11.8754	1357	127.857
299	0.811848	297	0.862565	305	0.728084	303	0.731628	540	1.8565	554	1.52567	578	1.19495	552	1.62854	917	15.9375	838	36.2393	1075	6.20266	882	21.6297	1277	266.905	1193	365.939	1837	11.8754	1360	128.79
299	0.811848	297	0.862565	305	0.728084	304	0.736453	540	1.8565	555	1.53512	578	1.19495	552	1.62854	917	15.9375	838	36.2393	1075	6.20266	881	21.5482	1279	267.242	1193	367.59	1837	11.8754	1363	131.671
299	0.811848	297	0.862565	306	0.732795	303	0.731628	540	1.8565	555	1.53512	578	1.19495	552	1.62854	917	15.9375	837	36.0816	1075	6.20266	880	21.512	1274	256.638	1187	365.99	1837	11.8754	1371	132.656
299	0.811848	297	0.862565	305	0.728084	305	0.747756	540	1.8565	555	1.53512	578	1.19495	552	1.62854	917	15.9375	837	36.0816	1075	6.20266	882	21.6297	1277	266.905	1192	366.454	1837	11.8754	1362	131.12
299	0.811848	297	0.862565	305	0.728084	304	0.736453	540	1.8565	555	1.53512	578	1.19495	552	1.62854	917	15.9375	838	36.2393	1075	6.20266	882	21.6297	1279	267.242	1193	367.59	1837	11.8754	1357	127.857
299	0.811848	297	0.862565	305	0.728084	303	0.731628	540	1.8565	555	1.53512	578	1.19495	552	1.62854	917	15.9375	837	36.0816	1075	6.20266	878	21.4802	1272	256.056	1192	366.454	1837	11.8754	1373	132.819
299	0.811848	297	0.862565	305	0.728084	303	0.731628	540	1.8565	555	1.53512	578	1.19495	552	1.62854	917	15.9375	837	36.0816	1075	6.20266	882	21.6297	1279	267.242	1193	373.833	1837	11.8754	1357	128.271
299	0.811848	297	0.862565	305	0.728084	304	0.736453	540	1.8565	555	1.53512	578	1.19495	552	1.62854	917	15.9375	837	36.0816	1075	6.20266	881	21.5482	1279	267.242	1187	366.077	1837	11.8754	1359	128.882
299	0.811848	297	0.862565	305	0.728084	303	0.731628	542	1.86782	554	1.52567	578	1.19495	552	1.63579	917	15.9375	838	36.2393	1075	6.20266	882	21.6297	1277	268.454	1192	366.454	1837	11.8754	1367	132.71
299	0.811848	297	0.862565	305	0.728084	303	0.731628	540	1.8565	556	1.5661	578	1.19495	552	1.63579	917	15.9375	833	36.0807	1075	6.20266	880	21.512	1267	256.502	1193	373.833	1837	11.8754	1370	132.726
299	0.811848	297	0.862565	305	0.728084	303	0.731628	540	1.8565	555	1.53512	578	1.19495	552	1.63579	917	15.9375	833	36.0807	1075	6.20266	880	21.512	1274	257.17	1192	366.454	1837	11.8754	1356	128.318
299	0.811848	297	0.862565	306	0.732795	304	0.736453	540	1.8565	554	1.52567	578	1.19495	552	1.63579	917	15.9375	825	35.6002	1075	6.20266	882	21.6864	1275	268.095	1192	366.454	1837	11.8754	1373	132.887
299	0.811848	297	0.862565	305	0.728084	304	0.736453	540	1.8565	555	1.53512	578	1.19495	552	1.63579	917	15.9375	838	36.256	1075	6.20266	880	21.537	1272	256.841	1192	366.454	1836	11.8138	1370	132.796
299	0.811848	297	0.862565	305	0.728084	303	0.731628	540	1.8565	554	1.52567	578	1.19495	552	1.63579	917	15.9375	837	36.0983	1075	6.20266	882	21.734	1269	256.627	1192	366.46	1837	11.8754	1359	128.928
299	0.811848	297	0.862565	305	0.728084	304	0.736453	540	1.8565	555	1.53512	578	1.19495	552	1.73361	917	15.9375	829	35.6042	1075	6.20266	881	21.7321	1276	268.133	1192	366.46	1837	11.8754	1357	128.635
299	0.811848	297	0.862565	305	0.728084	303	0.731628	540	1.8565	555	1.53512	578	1.19495	549	1.64387	917	15.9375	837	36.0983	1075	6.20266	882	21.734	1272	256.841	1192	366.46	1837	11.8754	1371	133.578
299	0.811848	297	0.862565	305	0.728084	304	0.736453	540	1.8565	555	1.53512	578	1.19495	551	1.64817	917	15.9375	829	35.6042	1075	6.20266	882	21.734	1274	257.17	1192	366.46	1837	11.8754	1353	128.522
299	0.811848	297	0.862565	305	0.728084	304	0.736453	540	1.8565	556	1.5661	578	1.19495	552	1.73361	918	15.9668	829	35.6042	1075	6.20266	882	21.734	1276	268.133	1192	366.46	1837	11.8754	1357	130.771
299	0.811848	297	0.862565	306	0.732795	303	0.731628	540	1.8565	556	1.5661	578	1.19495	552	1.73361	917	15.9375	829	35.6042	1075	6.20266	882	21.734	1272	256.841	1192	366.46	1837	11.8754	1370	132.802
304	0.87461	298	0.847214	306	0.732795	302	0.812815	533	1.95816	548	1.60654	578	1.14997	543	1.79975	911	16.8488	910	21.4355	1072	5.87394	911	16.8993	1172	232.094	1011	1672	1821	11.9158	1425	53.5544
302	0.839305	301	0.854626	305	0.721526	302	0.82606	532	1.95241	550	1.61461	581	1.16407	549	1.84423	907	16.8108	922	21.9465	1070	5.84002	905	16.2048	1180	256.344	1013	1673.13	1833	12.2702	1412	52.2939
301	0.841337	300	0.856667	306	0.732795	302	0.82606	533	1.95816	548	1.60654	579	1.15585	547	1.804	911	16.8488	920	21.836	1072	5.87394	911	16.8993	1178	256.316	1011	1672	1831	11.9733	1423	52.5339
304	0.887768	300	0.856667	306	0.732795	302	0.82606	533	1.96191	548	1.60654	580	1.15825	548	1.83511	911	16.8488	917	21.4511	1072	5.87394	911	17.0091	1180	256.344	1011	1681.66	1832	12.2359	1425	53.5544
303	0.876842	300	0.856667	306	0.732795	302	0.82606	532	1.95617	548	1.60654	578	1.14997	543	1.79975	911	16.8554	915	21.4371	1072	5.87394	905	16.2225	1170	233.044	1011	1681.66	1824	11.9495	1409	52.5447
303	0.876842	300	0.856667	305	0.721526	302	0.82606	532	1.95617	548	1.60654	578	1.14997	543	1.79975	909	16.853	915	21.4371	1072	5.87394	911	17.0091	1180	256.374	1011	1684.12	1822	11.9274	1422	53.4544
303	0.876842	300	0.856667	306	0.732795	302	0.82606	533	1.96191	548	1.60654	578	1.14997	543	1.79975	911	16.8554	915	21.4371	1072	5.87394	911	17.0091	1171	233.295	1011	1684.12	1823	11.9379	1421	52.8139
303	0.876842	300	0.856667	306	0.732795	302	0.82606	532	1.95617	548	1.60654	580	1.15825	547	1.804	911	16.8554	915	21.4371	1072	5.87394	911	17.0091	1179	256.415	1009	1687.58	1833	12.2702	1417	52.5574
303	0.876842	300	0.856667	305	0.721526	302	0.82606	532	1.95617	548	1.60654	578	1.14997	543	1.79975	911	16.8554	920	22.0034	1072	5.87394	911	17.0091	1167	236.45	1005	1686.84	1832	12.2359	1411	52.6911
303	0.876842	300	0.856667	305	0.721526	302	0.82606	533	1.96191	548	1.60654	580	1.15825	543	1.79975	911	16.8554	913	21.5149	1072	5.87394	911	17.0091	1169	237.927	1008	1686.89	1832	12.2359	1422	53.6091
299	0.851982	299	0.865359	305	0.721526	302	0.82606	532	1.95617	548	1.60654	578	1.14997	543	1.79975	911	16.8554	920	22.0034	1072	5.87394	911	17.0266	1168	237.513	1009	1687.58	1832	12.2359	1419	52.9325
304	0.907505	300	0.87	305	0.721526	302	0.82606	532	1.95617	548	1.60654	580	1.15825	543	1.79975	911	16.8554	913	21.5149	1072	5.87394	902	16.6676	1179	256.415	1005	1686.84	1832	12.2359	1421	53.595
301	0.861271	300	0.87	305	0.721526	302	0.82606	532	1.95617	548	1.60654	579	1.15585	543	1.79975	911	16.8554	913	21.5149	1072	5.87394	911	17.0266	1179	256.754	1009	1687.58	1833	12.2702	1414	52.8901
302	0.87904	300	0.87	306	0.732795	302	0.82606	533	2.01445	548	1.60654	581	1.16407	547	1.804	911	16.8554	913	21.5149	1072	5.87394	904	17.2083	1165	236.961	1009	1699.72	1833	12.2702	1412	52.8279
303	0.890043	300	0.87	305	0.721526	302	0.82606	531	1.95792	548	1.60654	578	1.14997	543	1.79975	911	16.8554	913	21.5149	1072	5.87394	911	18.491	1169	238.233	1008	1688.75	1822	11.9274	1411	52.6911
302	0.87904	300	0.87	305	0.721526	302	0.82606	532	1.95993	548	1.60654	579	1.15585	543	1.79975	911	16.8554	913	21.5149	1072	5.87394	906	17.2719	1177	256.487	1005	1696.01	1832	12.2359	1414	52.8901
299	0.851982	300	0.87	305	0.721526	302	0.82606	533	2.01445	548	1.60654	578	1.14997	547	1.804	911	16.8554	913	21.5149	1070	5.84002	908	18.0423	1168	237.634	1008	1703.85	1824	11.9495	1421	53.595
302	0.87904	300	0.87	305	0.721526	302	0.82606	533	2.01445	548	1.60654	578	1.14997	543	1.79975	911	16.8554	913	21.5149	1072	5.87394	910	18.0861	1166	237.434	1005	1699.02	1832	12.2359	1422	53.6091
302	0.87904	300	0.87	305	0.721526	302	0.82606	533	2.01445	548	1.60654	578	1.14997	543	1.79975	911	16.8554	920	22.036	1072	5.87394	910	18.0861	1178	256.604	996	1710.09	1832	12.2359	1408	52.9145
302	0.87904	300	0.87	305	0.721526	302	0.82606	533	2.01445	548	1.60654	578	1.14997	543	1.79975	911	16.8554	911	21.5711	1072	5.87394	910	18.0861	1165	236.961	994	1708.48	1832	12.2359	1420	53.6316
302	0.87904	300	0.87	305	0.721526	302	0.82606	533	2.01445	548	1.60654	581	1.16407	543	1.79975	911	16.8554	920	22.036	1072	5.87394	910	18.0861	1166	237.434	995	1709.43	1832	12.2359	1418	53.0645
302	0.87904	298	0.867348	306	0.732795	302	0.82606	533	2.01445	548	1.60654	578	1.14997	543	1.79975	911	16.8554	920	22.036	1072	5.87394	910	18.0861	1165	237.048	994	1709.03	1832	12.2359	1414	52.9452
299	0.851982	300	0.923333	305	0.721526	302	0.82606	532	1.95993	548	1.60654	580	1.15825	547	1.804	911	16.8554	920	22.036	1072	5.87394	906	17.2719	1179	257.385	996	1710.1	1832	12.2359	1415	53.0631
302	0.87904	299	0.872048	305	0.721526	302	0.82606	533	2.0182	548	1.60654	579	1.15585	547	1.804	911	16.8554	920	22.036	1072	5.87394	911	18.491	1176	256.532	994	1709.03	1832	12.2359	1418	53.0645
302	0.87904	299	0.872048	305	0.721526	302	0.82606	532	1.95993	548	1.60654	578	1.14997	543	1.79975	911	16.8554	920	22.036	1072	5.87394	911	18.491	1168	237.646	994	1709.03	1832	12.2359	1408	52.9145
299	0.851982	299	0.872048	306	0.732795	302	0.82606	532	1.95993	548	1.60654	578	1.14997	543	1.79975	911	16.8554	911	21.5711	1072	5.87394	910	18.1037	1178	257.292	994	1709.03	1824	11.9495	1414	52.9452
303	0.890043	298	0.867348	305	0.721526	302	0.82606	532	1.95993	548	1.60654	578	1.14997	543	1.79975	911	16.8554	920	22.036	1072	5.87394	904	17.226	1166	237.455	994	1709.03	1824	11.9495	1408	52.9145
302	0.87904	299	0.872048	305	0.721526	301	0.828048	532	1.95993	548	1.60654	579	1.15585	547	1.804	911	16.8554	920	22.036	1072	5.87394	906	17.2896	1168	237.646	994	1709.03	1824	11.9495	1408	52.9145
302	0.87904	298	0.867348	305	0.721526	302	0.845928	533	2.0182	548	1.60654	578	1.14997	543	1.79975	911	16.8554	920	22.036	1072	5.87394	904	17.226	1168	237.646	996	1710.1	1832	12.2359	1414	52.9452
302	0.87904	299	0.872048	305	0.721526	301	0.828048	532	1.95993	548	1.60654	578	1.14997	543	1.79975	911	16.8554	920	22.036	1070	5.84002	910	18.1037	1168	237.646	994	1709.03	1832	12.2359	1414	52.9452
302	0.87904	298	0.867348	305	0.721526	301	0.828048	532	1.95993	548	1.60654	579	1.15585	543	1.79975	911	16.8554	920	22.036	1072	5.87394	910	18.1037	1164	237.294	994	1709.03	1832	12.2359	1408	52.9145
302	0.87904	298	0.867348	306	0.732795	301	0.828048	533	2.0182	548	1.60654	580	1.15825	543	1.79975	911	16.8554	920	22.036	1072	5.87394	910	18.1037	1178	257.412	996	1710.1	1832	12.2359	1408	52.9145
302	0.87904	299	0.872048	305	0.721526	301	0.828048	533	2.0182	548	1.60654	579	1.15585	543	1.79975	911	16.8554	920	22.036	1072	5.87394	910	18.1344	1176	256.553	994	1709.03	1824	11.9495	1408	52.9231
302	0.87904	299	0.872048	306	0.732795	301	0.828048	533	2.0182	548	1.60654	580	1.15825	543	1.79975	911	16.8554	920	22.036	1072	5.87394	902	17.2596	1168	237.768	994	1709.03	1820	11.936	1420	53.64
302	0.87904	299	0.872048	306	0.732795	301	0.828048	533	2.0182	548	1.60654	578	1.14997	543	1.79975	911	16.8554	911	21.5711	1072	5.87394	905	17.6965	1166	237.556	996	1710.1	1832	12.2512	1415	53.1183
302	0.87904	298	0.867348	305	0.721526	301	0.828048	533	2.0182	548	1.60654	578	1.14997	543	1.79975	911	16.8554	911	21.5711	1072	5.87394	904	17.288	1165	237.476	994	1709.03	1826	12.0175	1414	52.9537
302	0.87904	299	0.872048	306	0.732795	301	0.828048	533	2.0182	548	1.60654	581	1.16407	543	1.79975	911	16.8554	911	21.5711	1070	5.84002	910	18.1344	1168	237.768	996	1710.1	1830	12.0853	1408	52.9231
302	0.87904	298	0.867348	305	0.721526	301	0.828048	533	2.0182	548	1.60654	579	1.15585	542	1.80878	911	16.8554	911	21.5711	1072	5.87394	904	17.288	1168	237.768	996	1710.11	1831	12.2246	1415	53.1183
299	0.851982	299	0.872048	305	0.721526	301	0.828048	532	1.95993	548	1.60654	580	1.15825	549	1.87702	911	16.8554	911	21.5711	1072	5.87394	902	17.2596	1176	256.553	996	1710.11	1829	12.0509	1408	52.9231
303	0.890043	299	0.872048	305	0.721526	301	0.828048	532	1.95993	548	1.60654	578	1.14997	548	1.83511	911	16.8554	911	21.5711	1072	5.87394	904	17.288	1177	257.515	996	1710.11	1827	12.029	1414	52.9537
302	0.87904	299	0.872048	305	0.721526	301	0.828048	532	1.95993	548	1.60654	580	1.15825	547	1.81862	911	16.8554	908	21.6172	1072	5.87394	910	18.1344	1165	237.591	996	1722.39	1828	12.0394	1408	52.9231
302	0.87904	299	0.872048	306	0.732795	301	0.828048	532	1.95993	548	1.60654	578	1.14997	544	1.80912	911	16.8554	920	22.1056	1072	5.87394	910	18.196	1168	237.788	992	1710.26	1829	12.0509	1407	52.9451
302	0.87904	299	0.872048	305	0.721526	301	0.828048	532	1.95993	548	1.60654	580	1.15825	546	1.80938	911	16.8554	915	22.0382	1070	5.84002	900	17.3044	1174	257.124	995	1714.3	1829	12.0509	1420	54.7795
302	0.87904	299	0.872048	305	0.721526	301	0.828048	532	1.95993	548	1.60654	578	1.14997	546	1.80938	911	16.8554	909	21.6671	1072	5.87394	904	17.3057	1175	257.248	993	1713.23	1829	12.0509	1413	53.1612
299	0.851982	299	0.872048	305	0.721526	302	0.845928	532	1.95993	548	1.60654	580	1.15825	546	1.80938	911	16.8554	919	22.0743	1072	5.87394	908	18.1524	1176	257.454	994	1713.52	1829	12.0509	1419	53.664
302	0.87904	300	0.923333	305	0.721526	301	0.828048	532	1.95993	548	1.60654	578	1.14997	546	1.80938	911	16.8554	915	22.0382	1072	5.87394	910	18.196	1175	257.248	993	1713.23	1829	12.0509	1418	53.6414
300	0.863333	299	0.872048	305	0.721526	301	0.828048	532	1.95993	548	1.60654	578	1.14997	546	1.80938	911	16.8554	915	22.0382	1072	5.87394	910	18.196	1164	237.665	991	1713.84	1829	12.0509	1410	52.9754
302	0.912153	299	0.872048	305	0.721526	301	0.828048	532	1.95993	548	1.60654	578	1.14997	546	1.80938	911	16.8554	915	22.0382	1072	5.87394	910	18.196	1175	257.264	996	1722.4	1827	12.029	1411	52.9987
301	0.867915	299	0.872048	305	0.721526	301	0.828048	532	1.98624	548	1.60654	578	1.14997	546	1.80938	911	16.8554	918	22.0822	1070	5.84002	910	18.196	1173	257.16	994	1718.32	1829	12.0509	1419	53.664
300	0.863333	298	0.867348	305	0.721526	301	0.828048	531	1.96168	548	1.60654	579	1.15585	547	1.81862	911	16.8554	907	21.6487	1072	5.87394	904	17.3057	1168	237.96	993	1715.44	1829	12.0509	1409	53.0884
301	0.907782	302	0.82606	307	0.698342	297	0.876033	521	2.6655	547	1.73591	576	1.2249	557	1.66763	934	17.2944	808	56.7491	1064	6.28991	961	11.5674	1290	87.2492	1117	506.115	1838	12.3058	1356	77.9506
299	0.885426	303	0.909845	309	0.707638	296	0.85094	526	2.70786	547	1.73957	575	1.20862	558	1.67316	929	17.1989	803	55.9438	1069	6.47688	970	11.6328	1285	86.8658	1120	511.233	1836	11.9086	1368	80.4965
300	0.896667	302	0.82606	307	0.698342	297	0.876033	524	2.67582	547	1.73957	576	1.2249	557	1.66763	931	17.2558	805	56.2518	1068	6.35837	964	11.615	1285	86.8658	1118	510.946	1838	12.3058	1363	79.2062
301	0.907782	302	0.82606	307	0.698342	297	0.876033	525	2.69569	547	1.75054	575	1.20862	557	1.66763	931	17.2558	804	56.0072	1067	6.31461	963	11.5708	1288	88.7199	1119	512.038	1836	12.304	1366	79.8975
301	0.907782	302	0.82606	307	0.698342	297	0.876033	522	2.67025	547	1.77613	575	1.20862	557	1.66763	933	17.3252	805	56.2518	1064	6.28991	963	11.5812	1285	87.051	1117	511.105	1833	11.9668	1362	78.2815
301	0.907782	302	0.82606	307	0.698342	296	0.85094	521	2.6655	547	1.77613	573	1.22821	557	1.66763	930	17.2758	805	56.2518	1064	6.28991	968	11.7372	1287	88.1935	1117	511.897	1834	12.2989	1357	78.1531
301	0.907782	302	0.82606	309	0.707638	296	0.85094	521	2.6655	547	1.77613	573	1.35386	557	1.66763	933	17.3252	805	56.2518	1064	6.28991	966	11.6411	1288	88.7199	1119	513.848	1836	12.304	1362	78.352
301	0.907782	302	0.82606	309	0.707638	296	0.85094	521	2.6655	547	1.77613	569	1.29924	557	1.66763	933	17.3252	805	56.2518	1069	6.47688	966	11.6411	1284	87.0797	1118	514.293	1836	12.304	1367	80.5871
301	0.907782	303	0.909845	307	0.698342	297	0.876033	526	2.70786	547	1.77613	572	1.32719	557	1.67122	933	17.3252	808	56.7491	1069	6.47688	963	11.5812	1287	88.8011	1115	512.196	1836	12.304	1363	79.466
300	0.896667	302	0.82606	307	0.698342	297	0.876033	521	2.6655	547	1.77613	571	1.31792	557	1.67122	933	17.3252	805	56.2518	1064	6.29179	966	11.6411	1286	88.1981	1117	512.262	1836	12.304	1365	79.9644
301	0.907782	302	0.82606	307	0.698342	297	0.876033	526	2.70786	546	1.78515	570	1.30159	557	1.67481	933	17.3252	805	56.2518	1069	6.47875	963	11.5937	1284	87.0797	1117	512.84	1834	12.2989	1367	80.5871
300	0.896667	302	0.82606	307	0.698342	296	0.85094	524	2.67582	545	1.7795	573	1.35386	555	1.67447	933	17.3252	808	56.7491	1068	6.36024	965	11.6902	1284	87.0797	1118	515.399	1836	12.3084	1367	80.5871
301	0.907782	302	0.82606	307	0.698342	297	0.876033	521	2.6655	545	1.7795	573	1.35386	557	1.67481	933	17.3252	805	56.2518	1067	6.3296	963	11.5937	1284	87.0797	1117	513.195	1827	12.0356	1367	80.5871
300	0.896667	302	0.82606	307	0.698342	297	0.876033	526	2.71167	546	1.78881	573	1.35386	557	1.67481	933	17.3252	805	56.2518	1065	6.32258	963	11.5937	1284	87.0797	1116	513.308	1830	12.1739	1367	80.5871
301	0.907782	302	0.885663	307	0.698342	297	0.876033	521	2.66934	545	1.78317	573	1.35386	557	1.67481	933	17.3252	805	56.2518	1066	6.32516	963	11.5937	1284	87.0797	1117	513.653	1833	12.2287	1366	80.5988
301	0.907782	300	0.83	307	0.698342	297	0.876033	523	2.69408	546	1.78881	573	1.35386	557	1.67481	930	17.2865	805	56.2518	1067	6.3296	963	11.5937	1286	88.1981	1117	513.775	1831	12.2268	1352	78.4835
301	0.907782	302	0.885663	308	0.709521	297	0.876033	525	2.6995	546	1.78881	573	1.35386	557	1.68558	929	17.285	806	56.9102	1067	6.3296	963	11.5937	1284	87.0797	1117	514.167	1836	12.3084	1361	79.3114
301	0.907782	302	0.885663	307	0.704856	297	0.876033	522	2.67025	546	1.78881	573	1.35386	555	1.67808	930	17.2865	802	56.2468	1067	6.3296	963	11.5937	1284	87.0797	1117	514.566	1831	12.2268	1357	78.6366
301	0.907782	302	0.885663	308	0.709521	297	0.876033	522	2.67025	546	1.78881	573	1.35386	555	1.67808	930	17.2865	804	56.3605	1067	6.3296	963	11.5937	1284	87.0797	1117	514.566	1831	12.2268	1363	79.8035
301	0.907782	302	0.885663	308	0.709521	297	0.876033	522	2.67025	546	1.78881	573	1.35386	555	1.67808	930	17.2865	804	56.3605	1068	6.36024	963	11.5937	1284	87.0797	1117	514.917	1827	12.0356	1360	78.7324
301	0.907782	302	0.885663	308	0.709521	297	0.876033	522	2.67025	546	1.78881	573	1.35386	557	1.68917	930	17.2865	806	56.9102	1067	6.3296	963	11.5937	1284	87.0797	1110	514.678	1831	12.2268	1365	79.9878
301	0.907782	302	0.885663	308	0.709521	297	0.876033	523	2.69408	546	1.78881	573	1.35386	553	1.68491	930	17.2865	806	56.9102	1067	6.3296	963	11.5937	1284	87.0797	1117	515.272	1831	12.2268	1365	79.9878
301	0.907782	302	0.885663	308	0.709521	297	0.876033	522	2.67025	546	1.78881	573	1.35386	556	1.68724	930	17.2865	806	56.9102	1064	6.29179	963	11.5937	1284	87.0797	1111	515.054	1827	12.0356	1365	80.404
301	0.907782	302	0.885663	308	0.709521	297	0.876033	523	2.69408	546	1.78881	573	1.35386	557	1.68917	930	17.2865	806	56.9102	1067	6.3296	963	11.5937	1284	87.0797	1117	515.272	1836	12.3084	1351	78.7393
301	0.907782	302	0.885663	308	0.709521	296	0.85094	523	2.69408	546	1.78881	573	1.35386	557	1.68917	930	17.2865	806	56.9102	1066	6.32516	963	11.5937	1283	87.1723	1117	515.408	1836	12.3084	1360	78.9162
300	0.896667	302	0.885663	308	0.709521	296	0.85094	522	2.67025	546	1.78881	573	1.35386	557	1.68917	930	17.2865	806	56.9102	1067	6.3296	963	11.5937	1286	88.2603	1117	515.465	1836	12.3084	1361	79.6288
301	0.907782	302	0.885663	308	0.709521	297	0.876033	522	2.67025	546	1.78881	573	1.35386	557	1.68917	930	17.2865	806	56.9102	1066	6.32516	963	11.5937	1284	87.5563	1117	515.465	1836	12.3084	1356	78.7589
301	0.907782	302	0.885663	308	0.709521	297	0.876033	522	2.67025	546	1.78881	569	1.29924	557	1.68917	930	17.2865	806	56.9102	1067	6.3296	963	11.5937	1286	88.2619	1117	517.911	1836	12.3084	1363	80.0602
301	0.907782	302	0.885663	308	0.709521	297	0.876033	522	2.67025	546	1.78881	573	1.35386	556	1.68724	930	17.2865	806	56.9102	1066	6.32516	961	11.6215	1282	87.265	1116	515.581	1836	12.3084	1362	79.9497
301	0.907782	302	0.885663	308	0.709521	297	0.876033	522	2.67025	546	1.78881	573	1.35386	557	1.68917	930	17.2865	806	56.9102	1066	6.32516	965	11.7317	1284	87.6093	1117	518.842	1836	12.3084	1363	80.094
301	0.907782	302	0.885663	308	0.709521	296	0.85094	522	2.67025	546	1.78881	573	1.35386	556	1.68724	930	17.2865	806	56.9102	1067	6.3296	963	11.6352	1286	88.2619	1116	516.527	1836	12.3084	1352	78.8385
300	0.896667	302	0.885663	308	0.709521	297	0.876033	523	2.69408	546	1.78881	573	1.35386	557	1.68917	930	17.2865	806	56.9102	1066	6.32516	961	11.6215	1286	88.2619	1116	518.503	1825	12.0422	1360	79.525
301	0.907782	302	0.885663	308	0.709521	296	0.85094	522	2.67025	546	1.78881	569	1.29924	557	1.68917	930	17.2865	806	56.9102	1064	6.29179	961	11.6215	1282	87.265	1112	518.167	1835	12.3135	1359	78.9399
301	0.907782	302	0.885663	308	0.709521	297	0.876033	523	2.69408	546	1.78881	571	1.31792	555	1.68889	930	17.2865	806	56.9102	1069	6.47875	961	11.6215	1276	87.4275	1114	518.228	1831	12.2311	1361	79.9785
300	0.896667	302	0.885663	308	0.709521	297	0.876033	522	2.67025	546	1.78881	573	1.35386	557	1.69994	930	17.2865	806	56.9102	1064	6.31623	961	11.6215	1286	88.349	1114	518.228	1826	12.0526	1355	78.8489
301	0.907782	302	0.885663	308	0.709521	296	0.85094	522	2.67025	546	1.78881	572	1.33768	556	1.69084	930	17.2865	806	56.9102	1069	6.49185	961	11.6215	1284	87.6108	1111	518.563	1831	12.2311	1363	80.8159
301	0.907782	302	0.885663	308	0.709521	297	0.876033	522	2.67025	546	1.78881	570	1.30159	555	1.68889	930	17.2865	806	56.9102	1068	6.37523	961	11.6215	1280	87.5493	1116	518.645	1831	12.2311	1347	78.8472
301	0.907782	302	0.885663	308	0.709521	297	0.876033	522	2.67025	546	1.78881	571	1.33543	555	1.68889	930	17.2865	806	56.9102	1066	6.32704	961	11.6215	1284	87.6108	1116	518.862	1831	12.2311	1361	80.0461
300	0.896667	302	0.885663	308	0.709521	296	0.85094	522	2.67025	546	1.78881	572	1.33768	555	1.68889	930	17.2865	804	56.3605	1067	6.33148	961	11.6215	1284	87.6108	1116	518.862	1833	12.3324	1355	78.8622
301	0.907782	302	0.885663	308	0.709521	296	0.85094	522	2.67025	546	1.78881	572	1.33768	555	1.68889	930	17.2865	806	56.9102	1068	6.37523	961	11.634	1276	87.4275	1114	518.882	1820	12.0855	1360	79.5971
301	0.907782	302	0.885663	308	0.709521	297	0.876033	522	2.67025	546	1.78881	572	1.33768	556	1.69084	930	17.2865	806	56.9102	1068	6.37523	965	11.7441	1284	87.6108	1116	519.055	1829	12.2335	1359	79.3328
301	0.907782	302	0.885663	308	0.709521	296	0.85094	522	2.67025	546	1.78881	572	1.33768	555	1.68889	930	17.2865	806	56.9102	1068	6.37523	963	11.6477	1284	87.6108	1115	518.925	1831	12.3229	1356	79.1807
301	0.907782	302	0.885663	308	0.709521	296	0.85094	522	2.67025	546	1.78881	572	1.33768	555	1.68889	930	17.2865	806	56.9102	1068	6.37523	963	11.6477	1286	88.7362	1116	519.055	1820	12.0855	1357	79.2379
301	0.907782	302	0.885663	308	0.709521	296	0.85094	522	2.67025	546	1.78881	572	1.33768	555	1.68889	930	17.2865	806	56.9102	1068	6.37523	963	11.6477	1284	87.6731	1116	519.292	1833	12.3324	1363	80.8555
301	0.907782	302	0.885663	308	0.709521	297	0.876033	522	2.67025	546	1.78881	572	1.33768	555	1.68889	930	17.2865	806	56.9102	1068	6.37523	963	11.6477	1285	88.5436	1109	518.89	1833	12.4709	1352	78.9791
301	0.907782	302	0.885663	308	0.709521	297	0.876033	522	2.67025	546	1.78881	572	1.33768	555	1.68889	930	17.2865	806	56.9102	1068	6.37523	963	11.6477	1285	88.5436	1114	519.099	1826	12.2541	1361	80.0858
301	0.907782	302	0.885663	308	0.709521	297	0.876033	521	2.67318	546	1.78881	572	1.33768	555	1.68889	930	17.2865	806	56.9102	1068	6.37523	963	11.6477	1285	88.5436	1115	519.118	1828	12.2594	1359	79.3461
301	0.907782	302	0.885663	308	0.709521	296	0.85094	526	2.83714	546	1.78881	572	1.33768	555	1.68889	930	17.2865	806	56.9102	1068	6.37523	963	11.6477	1285	88.5436	1115	519.118	1826	12.2541	1362	80.8483
300	0.896667	302	0.885663	308	0.709521	297	0.876033	525	2.73379	546	1.78881	570	1.30159	555	1.68889	930	17.2865	806	56.9102	1068	6.37523	963	11.6477	1286	88.7378	1115	519.118	1828	12.2637	1360	79.7574
301	0.907782	302	0.885663	308	0.709521	296	0.85094	524	2.70253	546	1.78881	572	1.33768	555	1.68889	930	17.2865	806	56.9102	1068	6.37523	963	11.6477	1283	87.8098	1115	519.118	1826	12.2585	1356	79.2072
296	1.14148	301	0.834693	303	0.771232	300	0.843333	531	2.00311	526	2.26115	582	1.25233	547	2.14038	922	17.311	819	69.8035	1057	6.63445	910	14.8179	1299	104.06	1026	3574.16	1843	11.6152	1434	54.0576
290	1.05422	300	0.823333	304	0.789084	302	0.859173	534	2.03128	525	2.25577	577	1.18564	544	2.04441	917	16.5198	797	63.3788	1065	6.84277	924	15.4007	1295	104.284	1026	3574.16	1848	11.702	1424	54.258
294	1.13342	301	0.834693	303	0.771232	301	0.847982	533	2.0182	525	2.25577	581	1.22259	545	2.06063	920	16.7208	818	68.9296	1059	6.69019	918	14.9341	1293	106.232	1023	3581.12	1845	11.6253	1432	55.3112
293	1.09513	301	0.834693	303	0.771232	302	0.859173	532	2.01256	525	2.25577	580	1.20308	545	2.06063	919	16.6271	808	63.9348	1060	6.75475	923	15.0764	1286	108.812	1024	3596.24	1846	11.6812	1428	54.3331
292	1.07708	301	0.834693	303	0.771232	302	0.859173	532	2.01256	526	2.28396	578	1.18803	545	2.06063	920	16.836	803	63.6375	1063	6.78775	921	15.0097	1290	112.152	1024	3606.81	1847	11.6862	1427	54.3589
291	1.06572	301	0.834693	303	0.771232	301	0.847982	532	2.01256	525	2.25958	579	1.20075	545	2.06063	915	16.5584	807	63.894	1061	6.78714	918	14.9341	1286	112.974	1022	3584.62	1844	11.6203	1429	55.4032
296	1.14148	301	0.834693	303	0.771232	301	0.847982	532	2.01256	526	2.28396	580	1.20308	545	2.06063	917	16.6572	797	63.3788	1064	6.83502	924	15.4007	1279	109.581	1023	3599.75	1847	11.6862	1428	55.3233
290	1.05422	301	0.834693	303	0.771232	301	0.847982	531	2.00311	526	2.28396	580	1.20308	545	2.06063	919	16.7403	819	69.8035	1060	6.75475	921	15.1791	1281	110.56	1024	3606.81	1844	11.6203	1427	54.3967
294	1.15382	301	0.834693	303	0.771232	301	0.847982	533	2.0182	525	2.25958	581	1.22259	545	2.06063	918	16.738	819	69.8035	1060	6.75475	910	14.9256	1285	112.674	1024	3606.81	1844	11.6203	1429	55.4088
291	1.06572	301	0.834693	303	0.771232	302	0.859173	532	2.01256	525	2.28243	581	1.22259	545	2.06063	917	16.6572	803	63.6375	1060	6.75475	919	15.1124	1280	109.704	1023	3599.75	1847	11.6862	1427	54.3967
293	1.10878	301	0.834693	303	0.771232	301	0.847982	532	2.01256	524	2.27325	580	1.20308	545	2.06063	915	16.5584	819	70.3114	1060	6.75475	911	15.1474	1279	109.606	1022	3584.62	1843	11.6152	1427	54.3967
292	1.07708	301	0.834693	303	0.771232	301	0.847982	532	2.01256	525	2.28243	581	1.22259	545	2.06063	918	16.738	796	63.5048	1061	6.78714	921	15.2138	1286	113.511	1022	3584.62	1845	11.6253	1427	55.5306
292	1.07708	301	0.834693	303	0.771232	301	0.847982	531	2.02195	525	2.28243	581	1.22259	545	2.06063	918	16.738	808	68.0932	1061	6.78714	916	15.1504	1285	112.74	1023	3599.75	1844	11.6203	1426	54.4282
293	1.10878	301	0.834693	303	0.771232	301	0.847982	534	2.0575	525	2.28243	581	1.22259	545	2.06063	920	16.836	807	64.0427	1061	6.78714	916	15.1504	1280	110.076	1024	3606.81	1844	11.6203	1426	54.4702
293	1.10878	301	0.834693	303	0.771232	301	0.847982	533	2.02195	525	2.28243	581	1.22259	545	2.06063	918	16.738	817	69.0426	1060	6.75475	920	15.5078	1285	112.74	1022	3584.62	1844	11.6203	1427	55.5474
293	1.10878	301	0.834693	303	0.771232	301	0.847982	533	2.02195	525	2.28243	581	1.22259	545	2.06063	915	16.5584	803	63.7869	1060	6.75475	913	15.1513	1279	109.875	1023	3599.75	1844	11.6203	1426	54.4702
293	1.10878	301	0.834693	303	0.771232	300	0.843333	533	2.02195	525	2.28243	580	1.20308	545	2.06063	920	16.8664	818	69.7707	1057	6.63445	919	15.3475	1286	114.928	1023	3599.75	1845	11.6253	1427	55.7198
293	1.10878	301	0.834693	303	0.771232	301	0.847982	533	2.02195	524	2.27325	580	1.20308	545	2.06063	915	16.6502	807	64.0427	1060	6.75475	916	15.1679	1285	112.765	1022	3584.62	1844	11.6311	1425	54.4849
293	1.10878	301	0.834693	303	0.771232	301	0.847982	533	2.02195	525	2.28243	581	1.22259	545	2.06063	918	16.7598	807	64.0427	1061	6.78714	914	15.1576	1280	111.804	1022	3584.62	1847	11.6992	1424	54.5347
291	1.06572	301	0.834693	303	0.771232	302	0.859173	533	2.02195	525	2.28243	580	1.20308	545	2.06063	917	16.6659	808	68.0932	1060	6.75475	913	15.1513	1285	112.765	1023	3599.75	1845	11.6578	1427	55.7422
291	1.06572	301	0.834693	303	0.771232	301	0.847982	533	2.02195	525	2.28243	581	1.22259	545	2.06063	916	16.6613	818	69.7707	1060	6.75475	913	15.1579	1285	112.765	1022	3587.96	1843	11.6347	1427	55.7422
291	1.06572	301	0.834693	303	0.771232	301	0.847982	533	2.02195	525	2.31291	581	1.22259	545	2.06063	918	16.7598	818	69.7707	1061	6.78714	919	15.5607	1285	112.765	1023	3603.1	1847	11.7187	1423	54.5367
293	1.10878	301	0.834693	303	0.771232	301	0.847982	531	2.02195	521	2.31059	580	1.20308	545	2.06063	918	16.7598	818	69.7707	1060	6.75475	916	15.2334	1285	112.765	1023	3610.7	1844	11.6398	1426	55.9625
293	1.10878	301	0.834693	303	0.771232	300	0.843333	533	2.02195	522	2.31217	581	1.22259	545	2.06063	918	16.7598	808	68.0932	1060	6.75475	915	15.2163	1286	114.928	1021	3591.84	1845	11.6958	1425	55.9081
292	1.07708	301	0.834693	303	0.771232	301	0.847982	533	2.02195	522	2.31217	580	1.20308	547	2.14038	918	16.7598	818	69.7707	1060	6.75475	913	15.1579	1279	109.911	1022	3595.55	1846	11.7007	1424	54.5656
293	1.10878	301	0.834693	303	0.771232	302	0.859173	531	2.02195	522	2.31217	580	1.20308	547	2.14038	918	16.7598	818	69.7707	1060	6.75475	915	15.2163	1285	112.824	1023	3610.7	1843	11.6347	1422	54.5683
293	1.10878	301	0.834693	303	0.771232	301	0.847982	533	2.02195	523	2.34048	578	1.18803	545	2.06063	918	16.7598	795	63.5607	1060	6.75475	915	15.2163	1285	112.849	1023	3610.7	1845	11.6958	1426	56.0284
291	1.06572	301	0.834693	303	0.771232	302	0.859173	533	2.02195	521	2.31443	580	1.20308	545	2.06063	916	16.6613	819	70.895	1061	6.78714	913	15.2061	1276	110.29	1023	3610.7	1846	11.7007	1424	55.6386
293	1.10878	301	0.834693	303	0.771232	301	0.847982	533	2.02195	522	2.33516	581	1.22259	545	2.06063	920	16.8664	808	69.1402	1061	6.78714	919	15.626	1279	110.606	1023	3610.7	1843	11.6347	1420	54.726
293	1.10878	301	0.834693	303	0.771232	302	0.859173	533	2.02195	523	2.34048	581	1.22259	545	2.06063	918	16.7598	807	65.0315	1060	6.75475	914	15.3939	1278	110.355	1023	3610.7	1843	11.6347	1426	57.5334
293	1.10878	301	0.834693	303	0.771232	302	0.859173	533	2.02195	523	2.34048	581	1.22259	545	2.06063	916	16.6613	805	64.3288	1061	6.78714	916	15.5522	1273	110.357	1023	3610.7	1843	11.6347	1425	56.1803
292	1.07708	301	0.834693	303	0.771232	301	0.847982	533	2.02195	523	2.34048	580	1.20308	545	2.06063	918	16.7598	817	69.8602	1063	6.78775	918	15.6095	1285	113.253	1022	3595.55	1845	11.6958	1422	54.8313
292	1.07708	301	0.834693	303	0.771232	302	0.859173	533	2.02195	523	2.34048	580	1.20308	545	2.06063	918	16.7598	818	69.9174	1061	6.78714	913	15.2061	1279	111.76	1023	3610.7	1845	11.6958	1423	55.6724
293	1.10878	301	0.834693	303	0.771232	302	0.859173	533	2.02195	523	2.34048	581	1.22259	545	2.06063	918	16.7598	806	64.6323	1060	6.75475	913	15.2061	1278	110.381	1023	3610.7	1844	11.6398	1424	55.6793
292	1.07708	301	0.834693	303	0.771232	300	0.843333	533	2.02195	523	2.34048	582	1.25233	545	2.06063	920	16.8664	818	69.9174	1060	6.75475	913	15.2061	1283	112.901	1023	3610.7	1845	11.6958	1426	57.5334
293	1.10878	301	0.834693	303	0.771232	302	0.859173	533	2.02195	523	2.34048	581	1.22259	547	2.14038	918	16.7598	818	69.9174	1060	6.75475	913	15.2061	1284	112.949	1023	3610.7	1843	11.6347	1426	57.5334
291	1.06572	301	0.834693	303	0.771232	302	0.859173	531	2.02195	523	2.34048	582	1.25233	544	2.04441	918	16.7598	818	69.9174	1060	6.75475	913	15.2061	1285	113.333	1023	3610.7	1845	11.6958	1417	54.7818
292	1.07708	301	0.834693	303	0.771232	302	0.859173	534	2.06125	523	2.34048	580	1.20308	545	2.06063	920	16.8664	807	65.0315	1060	6.75475	913	15.2061	1273	110.374	1023	3610.7	1846	11.7007	1425	57.7621
292	1.07708	301	0.834693	303	0.771232	300	0.843333	533	2.02195	523	2.34048	582	1.25233	545	2.06063	918	16.7598	807	65.0315	1060	6.75475	918	15.6095	1278	110.729	1022	3595.55	1846	11.7007	1420	55.2753
293	1.10878	301	0.834693	303	0.771232	301	0.847982	534	2.06125	523	2.34048	582	1.25233	545	2.06063	918	16.7598	807	65.0315	1060	6.75475	914	15.3939	1283	112.926	1023	3610.7	1843	11.6347	1423	56.1024
293	1.10878	301	0.834693	303	0.771232	301	0.847982	531	2.03701	523	2.34048	581	1.22259	545	2.06063	920	16.8664	808	69.1402	1061	6.78714	913	15.2061	1274	110.495	1023	3610.7	1844	11.6398	1424	56.4897
291	1.06572	301	0.834693	303	0.771232	300	0.843333	533	2.04071	523	2.34048	580	1.20308	545	2.06063	918	16.7598	818	69.9174	1060	6.75475	913	15.2061	1284	112.997	1023	3610.7	1845	11.6958	1418	54.8769
292	1.07708	301	0.834693	303	0.771232	301	0.847982	533	2.04071	523	2.34048	578	1.18803	545	2.06063	918	16.7598	818	69.9174	1061	6.78714	913	15.2061	1274	110.495	1023	3610.7	1846	11.7007	1417	54.7818
293	1.10878	301	0.834693	303	0.771232	301	0.847982	533	2.04071	523	2.34048	580	1.20308	545	2.06063	916	16.6613	818	69.9174	1060	6.75475	913	15.2061	1283	112.926	1023	3610.7	1846	11.7007	1425	57.7621
293	1.10878	301	0.834693	303	0.771232	301	0.847982	532	2.04264	523	2.34048	581	1.22259	547	2.14038	920	16.9273	818	69.9174	1060	6.75475	913	15.2061	1273	110.382	1023	3610.7	1846	11.7007	1425	57.7621
291	1.06572	301	0.834693	303	0.771232	301	0.847982	533	2.04822	523	2.34048	581	1.22259	545	2.06063	914	16.6762	818	69.9174	1061	6.78714	913	15.2061	1285	113.345	1023	3610.7	1843	11.6347	1415	55.049
291	1.06572	301	0.834693	303	0.771232	301	0.847982	532	2.04264	523	2.34048	581	1.22259	545	2.06063	918	16.7685	818	69.9174	1060	6.75475	913	15.2061	1278	110.8	1023	3610.7	1846	11.7007	1424	57.6021
291	1.06572	301	0.834693	303	0.771232	302	0.859173	532	2.04264	523	2.34048	581	1.22259	545	2.06063	917	16.6812	817	69.8602	1064	6.83502	918	15.6095	1281	113.057	1023	3610.7	1846	11.7007	1422	56.3686
293	1.10878	301	0.834693	303	0.771232	302	0.859173	532	2.04264	523	2.34048	581	1.22259	545	2.06063	915	16.6808	818	69.9174	1060	6.75475	913	15.2061	1274	110.518	1023	3610.7	1843	11.6347	1419	55.8077
292	1.07708	301	0.834693	303	0.771232	302	0.859173	532	2.04264	523	2.34048	581	1.22259	545	2.06063	920	17.1969	818	69.9174	1063	6.78775	913	15.2061	1283	113.138	1023	3610.7	1845	11.6958	1418	55.1365
296	0.891481	293	1.00639	306	0.719723	303	0.843839	552	1.69376	541	1.80457	576	1.16587	545	1.81843	868	19.5876	891	16.657	1059	5.94609	933	13.8203	1204	132.159	1213	200.338	1823	12.2418	1404	75.275
297	0.896235	292	0.953791	306	0.719723	301	0.828048	547	1.88078	548	1.84742	579	1.20075	551	1.8841	874	19.7433	892	17.3146	1067	6.03907	929	13.5692	1215	135.579	1213	200.338	1819	12.0937	1399	70.4948
296	0.891481	293	1.00639	306	0.719723	302	0.832683	549	1.89524	544	1.83264	578	1.18111	549	1.85881	872	19.6795	890	17.2967	1061	5.98224	931	13.9647	1209	132.65	1197	248.332	1822	12.1722	1388	71.9286
296	0.891481	293	1.00639	306	0.719723	303	0.843839	548	1.88621	541	1.80457	577	1.17178	550	1.87149	869	19.6061	890	17.2967	1066	6.01184	928	13.6197	1213	134.747	1206	253.592	1820	12.1415	1402	75.2897
296	0.891481	293	1.00639	306	0.719723	303	0.843839	547	1.88078	541	1.80457	579	1.20075	550	1.87149	869	19.6061	889	17.3732	1060	5.95475	928	13.6197	1206	132.16	1205	251.39	1822	12.1722	1395	74.909
296	0.891481	291	0.955752	306	0.719723	303	0.843839	549	1.89524	544	1.83264	575	1.17036	550	1.87149	869	19.6061	889	17.3732	1060	5.95475	928	13.6197	1214	135.102	1201	249.719	1823	12.2418	1393	73.0034
296	0.891481	292	0.967489	306	0.719723	303	0.843839	547	1.88078	541	1.80457	578	1.19149	550	1.87149	869	19.6061	889	17.3732	1060	5.95475	928	13.6197	1215	135.676	1204	250.127	1822	12.1722	1392	72.4753
296	0.891481	292	0.967489	306	0.719723	303	0.843839	547	1.88078	541	1.80457	577	1.17524	550	1.87149	869	19.6061	889	17.3935	1060	5.95475	928	13.6197	1203	132.26	1200	248.382	1820	12.1415	1391	71.9536
296	0.891481	292	0.967489	306	0.719723	303	0.843839	547	1.88078	541	1.80457	575	1.17036	550	1.87149	869	19.6061	889	17.3935	1060	5.95475	928	13.6197	1210	135.01	1204	250.127	1820	12.1415	1390	72.0125
297	0.896235	291	0.955752	306	0.719723	303	0.843839	547	1.88078	546	1.8694	575	1.17036	550	1.87149	869	19.6061	889	17.3935	1060	5.95475	928	13.6197	1209	132.944	1205	251.39	1822	12.1722	1402	75.4866
297	0.896235	291	0.955752	306	0.719723	302	0.832683	546	1.89729	543	1.83438	578	1.19149	550	1.87149	869	19.6061	889	17.3935	1060	5.95475	931	13.9647	1213	135.185	1204	250.127	1820	12.1415	1395	74.9219
296	0.891481	291	0.955752	306	0.719723	303	0.843839	549	1.93167	543	1.83438	577	1.17524	550	1.87149	869	19.6061	889	17.3935	1060	5.95475	931	13.9647	1206	132.348	1204	250.127	1820	12.1415	1393	73.0293
297	0.896235	291	0.955752	306	0.719723	303	0.843839	548	1.91175	543	1.83438	578	1.19149	550	1.87149	869	19.6061	889	17.3935	1059	5.94609	931	13.9647	1207	132.914	1196	248.462	1820	12.1415	1392	72.4969
296	0.891481	291	0.955752	306	0.719723	302	0.832683	547	1.90272	543	1.83438	578	1.19149	550	1.87149	869	19.6061	889	17.3935	1060	5.95475	931	13.9647	1205	132.33	1204	250.866	1820	12.1415	1402	75.4866
297	0.896235	292	0.967489	306	0.719723	303	0.843839	547	1.90272	543	1.83438	574	1.17485	550	1.87149	865	19.6058	889	17.3935	1059	5.94609	931	13.9647	1208	132.932	1200	249.815	1820	12.1415	1385	72.4031
297	0.896235	292	0.967489	306	0.719723	303	0.843839	546	1.89729	543	1.83438	578	1.19495	550	1.87149	874	20.1895	889	17.3935	1060	5.95475	928	13.6197	1215	136.884	1199	248.559	1820	12.1415	1401	75.7203
296	0.891481	292	0.967489	306	0.719723	302	0.832683	546	1.89729	543	1.83438	577	1.18564	550	1.87149	873	19.7572	889	17.3935	1060	5.95475	928	13.6197	1203	132.34	1203	250.258	1820	12.1415	1395	74.9305
296	0.891481	292	0.967489	306	0.719723	303	0.843839	546	1.89729	543	1.83438	576	1.17628	550	1.87149	869	19.6176	889	17.3935	1060	5.95475	928	13.6197	1208	133.116	1199	248.559	1820	12.1415	1392	73.0414
297	0.896235	291	0.955752	306	0.719723	303	0.843839	546	1.89729	543	1.83438	577	1.18564	550	1.87149	869	19.6176	889	17.3935	1060	5.95475	928	13.6197	1209	135.04	1200	249.815	1820	12.1415	1391	72.6179
296	0.891481	291	0.955752	306	0.719723	303	0.843839	549	1.93167	543	1.83438	577	1.18564	550	1.87149	869	19.6176	889	17.3935	1060	5.95475	928	13.6197	1213	135.542	1200	249.815	1820	12.1415	1387	72.5441
297	0.896235	291	0.955752	306	0.719723	303	0.843839	549	1.93167	543	1.83438	577	1.18564	550	1.87149	865	19.6058	889	17.3935	1060	5.95475	928	13.6197	1214	135.769	1196	248.542	1822	12.3698	1392	73.0414
297	0.896235	291	0.955752	306	0.719723	303	0.843839	548	1.91175	543	1.83438	577	1.18564	550	1.87149	869	19.6176	889	17.3935	1059	5.94609	928	13.6197	1205	132.388	1204	251.602	1820	12.1569	1392	73.0414
297	0.896235	292	0.967489	306	0.719723	303	0.843839	546	1.89729	543	1.83438	577	1.18564	550	1.87149	869	19.6176	889	17.3935	1060	5.95475	927	13.6401	1210	135.078	1203	250.338	1821	12.2947	1392	73.0414
297	0.896235	291	0.955752	306	0.719723	303	0.843839	546	1.89729	543	1.83438	577	1.18564	550	1.87149	869	19.6176	889	17.3935	1060	5.95475	931	13.9861	1207	132.919	1200	249.85	1821	12.2947	1392	73.0414
296	0.898238	291	0.955752	306	0.719723	303	0.843839	546	1.89729	543	1.83438	574	1.17485	550	1.87149	865	19.6359	889	17.3935	1060	5.95475	928	13.6413	1213	135.542	1199	248.592	1821	12.2947	1394	76.3084
295	0.893421	291	0.955752	306	0.719723	303	0.843839	546	1.89729	543	1.83438	577	1.18564	550	1.87149	874	20.2604	889	17.4272	1060	5.95475	930	13.9854	1213	135.542	1203	250.338	1821	12.2947	1390	72.6297
295	0.893421	291	0.955752	306	0.719723	303	0.843839	546	1.89729	543	1.83438	576	1.17628	550	1.87149	870	19.8107	889	17.4272	1060	5.95475	928	13.6413	1213	135.542	1203	250.338	1821	12.2947	1392	73.05
295	0.893421	292	0.967489	306	0.719723	303	0.843839	546	1.89729	543	1.83438	577	1.18564	550	1.87149	869	19.6521	889	17.4475	1059	5.94609	928	13.6413	1215	137.146	1203	250.338	1821	12.2947	1393	76.0573
295	0.893421	291	0.955752	306	0.719723	303	0.843839	546	1.89729	543	1.83438	577	1.18564	550	1.87149	870	19.8107	886	17.4457	1060	5.95475	928	13.6413	1204	132.429	1196	248.542	1821	12.2947	1390	72.6355
295	0.893421	291	0.955752	306	0.719723	303	0.843839	546	1.89729	543	1.83438	576	1.17628	550	1.87149	870	19.8107	889	17.4475	1060	5.95475	931	13.9861	1208	133.202	1203	250.338	1821	12.2947	1394	76.8321
296	0.898238	291	0.955752	306	0.719723	303	0.843839	546	1.89729	543	1.83438	576	1.17628	550	1.87149	870	19.8107	889	17.4475	1060	5.95475	928	13.6413	1210	135.278	1204	251.602	1821	12.2947	1392	73.063
295	0.893421	292	0.967489	306	0.719723	303	0.843839	546	1.90095	543	1.83438	576	1.17628	550	1.87149	870	19.8107	889	17.4475	1059	5.94609	928	13.6413	1205	132.526	1204	251.602	1821	12.2947	1393	76.3703
295	0.893421	292	0.967489	306	0.719723	303	0.843839	548	1.9154	543	1.83438	574	1.17485	550	1.87149	869	19.6521	889	17.4475	1060	5.95475	928	13.6413	1214	135.903	1204	251.602	1821	12.2947	1392	73.063
295	0.893421	291	0.955752	306	0.719723	303	0.843839	547	1.90637	543	1.83438	576	1.17628	550	1.87149	863	19.6589	889	17.4475	1060	5.95475	928	13.6413	1213	135.545	1204	251.602	1821	12.2947	1394	76.8321
296	0.898238	292	0.967489	306	0.719723	303	0.843839	548	1.9154	543	1.83438	576	1.17628	545	1.81843	871	21.055	889	17.4475	1060	5.95475	931	13.9861	1208	133.202	1204	251.602	1821	12.2947	1390	72.6355
295	0.893421	291	0.955752	306	0.719723	303	0.843839	546	1.90095	543	1.83438	576	1.17628	550	1.87149	870	19.8222	889	17.4475	1059	5.94609	928	13.6413	1208	133.202	1203	250.338	1821	12.2947	1390	72.6355
295	0.893421	292	0.967489	306	0.719723	303	0.843839	548	1.9154	543	1.83438	574	1.17485	545	1.81843	867	19.6591	889	17.4475	1061	5.98224	931	13.9861	1214	135.903	1203	250.338	1821	12.2947	1392	73.063
295	0.893421	291	0.955752	306	0.719723	303	0.843839	546	1.90095	543	1.83438	574	1.17485	549	1.85881	869	19.6682	889	17.4475	1060	5.95475	931	13.9861	1210	135.278	1196	248.542	1821	12.2947	1394	76.8751
295	0.893421	291	0.955752	306	0.719723	303	0.843839	546	1.90095	543	1.83438	574	1.17485	550	1.87149	867	19.6591	889	17.4475	1060	5.95475	928	13.6413	1215	137.29	1196	248.542	1821	12.2947	1390	72.6571
295	0.893421	291	0.955752	306	0.719723	303	0.843839	546	1.90095	546	1.8694	576	1.17628	550	1.87149	867	19.6591	888	17.4589	1060	5.95475	931	13.9861	1204	132.429	1196	248.542	1821	12.2947	1393	76.4349
296	0.898238	291	0.955752	306	0.719723	302	0.832683	548	1.9154	546	1.8694	574	1.17485	550	1.87149	867	19.6591	887	17.4884	1060	5.95475	928	13.6413	1214	135.965	1196	248.542	1821	12.2947	1392	73.0931
295	0.893421	292	0.967489	306	0.719723	303	0.843839	548	1.9154	546	1.8694	574	1.17485	550	1.87149	867	19.6591	887	18.0431	1060	5.95475	928	13.6413	1209	135.302	1196	248.542	1821	12.2947	1391	73.0751
295	0.893421	291	0.955752	306	0.719723	303	0.843839	548	1.9154	543	1.83438	576	1.17628	550	1.87149	867	19.6591	883	17.899	1060	5.95475	928	13.6413	1208	133.294	1196	248.542	1821	12.2947	1393	76.4349
295	0.893421	291	0.955752	306	0.719723	303	0.843839	548	1.9154	543	1.83438	574	1.17485	550	1.87149	867	19.6591	885	17.9859	1060	5.95475	928	13.6413	1211	135.82	1196	248.542	1821	12.2947	1392	73.0931
295	0.893421	291	0.955752	306	0.719723	303	0.843839	548	1.9154	543	1.83438	574	1.17485	550	1.87149	867	19.6591	885	17.9972	1060	5.95475	931	13.9861	1205	133.111	1196	248.542	1821	12.2947	1394	76.888
295	0.893421	291	0.955752	306	0.719723	303	0.843839	548	1.9154	543	1.83438	574	1.17485	550	1.87149	867	19.6591	877	18.1051	1060	5.95475	931	13.9861	1207	133.249	1196	248.542	1821	12.2947	1384	72.6647
295	0.893421	291	0.955752	306	0.719723	303	0.843839	548	1.9154	543	1.83438	574	1.17485	550	1.87149	867	19.6591	882	18.3009	1060	5.95475	931	13.9861	1210	135.526	1196	248.542	1821	12.2947	1392	73.1061
296	0.898238	291	0.955752	306	0.719723	303	0.843839	548	1.9154	543	1.83438	577	1.18564	550	1.87149	867	19.6591	879	18.5542	1060	5.95475	931	13.9861	1209	135.302	1196	248.542	1821	12.2947	1388	72.7111
295	0.893421	291	0.955752	306	0.719723	303	0.843839	548	1.9154	543	1.83438	577	1.18564	550	1.87149	867	19.6591	879	23.6713	1060	5.95475	931	13.9861	1204	132.498	1196	248.542	1821	12.2947	1390	72.7636
295	0.893421	291	0.955752	306	0.719723	303	0.843839	548	1.9154	543	1.83438	577	1.18564	550	1.87149	867	19.6591	873	19.0883	1060	5.95475	931	13.9861	1215	137.727	1204	251.602	1821	12.2947	1392	73.1061
301	0.834693	298	1.02842	308	0.67056	298	0.853925	522	2.35224	557	1.52873	571	1.25487	559	1.47114	912	24.6888	808	67.16	1070	5.87553	964	13.5901	1262	111.475	1177	367.236	1832	11.6005	1329	75.8033
303	0.890043	296	0.972562	308	0.67056	300	0.863333	526	2.61281	556	1.52294	573	1.2666	563	1.5546	890	20.299	826	70.6884	1073	6.03157	962	13.5826	1272	116.448	1163	357.605	1840	11.7555	1340	79.4775
302	0.872418	297	0.990511	308	0.67056	300	0.863333	525	2.58902	556	1.52294	572	1.25726	562	1.52408	901	22.6938	816	67.2245	1072	5.93364	964	13.5901	1266	114.584	1170	361.354	1838	11.7161	1339	76.1753
301	0.834693	297	0.990511	308	0.67056	300	0.863333	523	2.36521	556	1.52294	572	1.25726	561	1.49701	899	22.0989	808	67.16	1070	5.87553	964	13.5901	1268	115.223	1171	366.448	1837	11.6697	1332	75.8757
301	0.834693	297	0.990511	308	0.67056	300	0.863333	522	2.35224	556	1.52294	572	1.25726	560	1.49125	910	24.8179	808	67.16	1073	6.03157	964	13.5901	1266	114.584	1166	359.033	1834	11.6228	1330	75.836
301	0.834693	297	0.990511	308	0.67056	300	0.863333	525	2.58902	557	1.52873	572	1.25726	562	1.52408	889	20.3339	808	67.16	1073	6.03157	964	13.5901	1255	112.149	1175	369.676	1835	11.6475	1331	75.8612
302	0.872418	297	0.990511	308	0.67056	298	0.853925	523	2.36521	556	1.52294	572	1.25726	559	1.47114	900	23.1467	824	72.4608	1073	6.03157	953	13.6516	1269	116.455	1163	358.097	1833	11.6079	1340	79.4775
301	0.834693	297	0.990511	308	0.67056	300	0.863333	522	2.35224	556	1.52294	571	1.25487	562	1.52408	899	22.1434	812	67.2567	1073	6.03157	960	13.7896	1261	112.974	1168	364.095	1836	11.6624	1330	75.839
302	0.872418	297	0.990511	308	0.67056	298	0.853925	522	2.35224	556	1.52294	572	1.25726	560	1.49125	890	20.3619	815	68.273	1073	6.03157	959	13.6932	1265	115.315	1171	368.525	1832	11.6005	1340	80.0447
301	0.834693	297	0.990511	308	0.67056	300	0.863333	522	2.35224	556	1.52294	572	1.25726	562	1.52408	910	24.8179	816	71.1877	1073	6.08749	956	13.6557	1259	112.299	1165	359.155	1832	11.6005	1336	77.3468
301	0.834693	297	0.990511	308	0.67056	298	0.853925	526	2.66984	556	1.52294	572	1.25726	562	1.52408	910	24.8179	820	71.8678	1068	5.88084	958	13.6633	1266	115.409	1171	368.717	1832	11.6005	1338	79.7755
302	0.872418	297	0.990511	308	0.67056	300	0.863333	521	2.35456	556	1.52294	571	1.25487	562	1.52408	910	24.8179	818	71.4651	1072	5.99334	958	13.6633	1269	117.097	1156	359.682	1832	11.6005	1333	77.2601
302	0.872418	297	0.990511	308	0.67056	298	0.853925	524	2.59185	556	1.52294	572	1.25726	562	1.52408	910	24.8179	823	72.2445	1069	5.92496	960	13.7896	1254	112.19	1165	363.251	1832	11.6005	1332	76.0709
302	0.872418	297	0.990511	308	0.67056	300	0.863333	523	2.37668	556	1.52294	572	1.25726	562	1.52408	910	25.0135	813	67.47	1072	5.99334	953	13.6516	1261	113.634	1168	364.878	1832	11.6005	1339	80.0409
301	0.834693	297	0.990511	308	0.67056	300	0.863333	525	2.62331	556	1.52294	572	1.25726	561	1.50057	889	20.3654	824	72.4608	1068	5.88084	960	13.7896	1264	115.72	1159	360.519	1832	11.6005	1331	75.9258
302	0.872418	297	0.990511	308	0.67056	300	0.863333	522	2.36757	556	1.52294	571	1.25487	562	1.5312	900	23.3756	824	72.4608	1073	6.08749	958	13.6633	1265	116.053	1171	372.479	1832	11.6005	1338	79.7755
301	0.834693	297	0.990511	308	0.67056	300	0.863333	524	2.59185	556	1.52294	572	1.25726	559	1.51765	909	24.9476	810	67.2999	1072	6.06611	953	13.6516	1257	112.674	1159	361.206	1832	11.6005	1332	76.0709
301	0.834693	297	0.990511	308	0.67056	300	0.863333	524	2.59185	556	1.52294	572	1.25726	562	1.56323	890	20.4091	820	72.8239	1066	5.91428	960	13.7896	1258	113.26	1167	365.004	1832	11.6005	1339	80.0857
302	0.872418	297	0.990511	308	0.67056	300	0.863333	524	2.59185	556	1.52294	572	1.25726	561	1.55048	898	22.2158	815	69.2816	1069	5.97922	958	13.6633	1258	113.26	1168	365.07	1832	11.6005	1329	75.8861
301	0.834693	297	0.990511	308	0.67056	298	0.853925	521	2.35456	556	1.52294	571	1.25487	560	1.51982	899	22.2568	816	71.1926	1068	5.94077	958	13.6633	1254	112.19	1158	361.641	1832	11.6005	1336	77.516
301	0.834693	297	0.990511	308	0.67056	300	0.863333	524	2.59185	557	1.52873	572	1.25726	559	1.51765	900	23.3756	813	68.486	1070	6.0232	958	13.6633	1268	117.741	1171	372.503	1832	11.6005	1338	79.937
302	0.872418	297	0.990511	308	0.67056	300	0.863333	522	2.36757	556	1.52294	571	1.25487	560	1.51982	909	24.9498	812	67.5645	1071	6.02787	958	13.6633	1264	115.787	1167	365.212	1832	11.6005	1332	76.1085
301	0.834693	297	0.990511	308	0.67056	298	0.853925	521	2.35456	556	1.52294	572	1.25726	560	1.51982	887	20.3881	817	71.5567	1067	5.92098	958	13.6633	1260	114.366	1168	370.859	1832	11.6005	1333	77.3426
301	0.834693	297	0.990511	308	0.67056	298	0.853925	524	2.59185	557	1.52873	572	1.25726	560	1.51982	899	22.2857	814	68.8696	1070	6.0232	958	13.6633	1257	112.826	1150	362.755	1832	11.6005	1331	75.9438
301	0.834693	297	0.990511	308	0.67056	300	0.863333	524	2.59185	556	1.52294	572	1.25726	560	1.51982	890	22.2158	818	72.2059	1070	6.0232	960	13.7896	1258	114.311	1167	370.763	1832	11.6005	1334	77.455
302	0.872418	297	0.990511	308	0.67056	300	0.863333	525	2.64617	556	1.52294	572	1.25726	560	1.51982	889	20.4284	819	72.2528	1072	6.06611	960	13.7896	1266	117.42	1166	365.339	1832	11.6005	1329	75.8861
301	0.834693	297	0.990511	308	0.67056	300	0.863333	520	2.35686	556	1.52294	571	1.25487	560	1.51982	897	22.2816	811	67.3387	1070	6.0232	960	13.7896	1265	116.244	1151	364.322	1832	11.6005	1329	75.8861
301	0.834693	297	0.990511	308	0.67056	300	0.863333	524	2.59566	557	1.52873	572	1.25726	560	1.51982	888	20.4161	814	68.8696	1070	6.0232	960	13.7896	1264	115.787	1151	364.322	1832	11.6005	1331	75.9438
301	0.834693	297	0.990511	308	0.67056	300	0.863333	523	2.38433	556	1.52294	572	1.25726	561	1.55048	898	22.2848	814	68.8696	1070	6.0232	960	13.7896	1264	115.787	1148	363.386	1832	11.6005	1329	75.8861
302	0.872418	297	0.990511	308	0.67056	298	0.853925	522	2.36757	556	1.52294	572	1.25726	560	1.51982	899	22.2857	811	67.3387	1070	6.0232	958	13.6633	1252	112.566	1167	371.006	1832	11.6005	1331	75.9438
301	0.834693	297	0.990511	308	0.67056	300	0.863333	521	2.3584	556	1.52294	571	1.25487	560	1.51982	887	20.3881	814	68.8696	1067	5.92098	958	13.6633	1264	117.61	1151	364.424	1832	11.6005	1338	79.937
302	0.872418	297	0.990511	308	0.67056	300	0.863333	521	2.3584	556	1.52294	572	1.25726	560	1.51982	888	20.4161	815	69.2816	1070	6.0232	958	13.6633	1260	114.504	1164	365.703	1832	11.6005	1331	75.9513
301	0.834693	297	0.990511	308	0.67056	300	0.863333	521	2.3584	556	1.52294	572	1.25726	560	1.51982	909	24.9762	817	71.5567	1072	6.06611	956	13.6557	1257	113.302	1165	366.231	1832	11.6005	1338	79.9938
301	0.834693	297	0.990511	308	0.67056	300	0.863333	522	2.36757	556	1.52294	571	1.25487	561	1.55048	886	20.3915	817	71.5567	1072	6.06611	956	13.6557	1263	115.83	1150	364.762	1832	11.6005	1336	77.5534
302	0.872418	297	0.990511	308	0.67056	300	0.863333	522	2.36757	556	1.52294	573	1.2666	560	1.51982	899	22.328	817	71.5567	1067	5.92098	960	13.7896	1261	115.792	1167	373.311	1832	11.6005	1337	79.9899
302	0.872418	297	0.990511	308	0.67056	300	0.863333	521	2.3584	556	1.52294	572	1.25726	559	1.51765	897	22.2838	817	71.5567	1067	5.92098	956	13.6557	1254	112.796	1164	365.985	1832	11.6005	1333	77.3501
301	0.834693	297	0.990511	308	0.67056	300	0.863333	525	2.69188	556	1.52294	572	1.25726	561	1.55048	889	20.5656	817	71.5567	1070	6.0232	953	13.6516	1255	113.107	1165	366.525	1832	11.6005	1334	77.461
302	0.872418	297	0.990511	308	0.67056	300	0.863333	520	2.36071	556	1.52294	572	1.25726	560	1.51982	888	20.4522	817	71.5567	1070	6.0232	960	13.7896	1254	112.796	1166	380.092	1832	11.6005	1335	77.5492
301	0.834693	297	0.990511	308	0.67056	298	0.853925	524	2.63383	556	1.52294	572	1.25726	561	1.55048	887	20.4083	810	67.2999	1070	6.0232	956	13.6557	1254	112.796	1142	365.12	1832	11.6005	1336	77.5534
302	0.872418	297	0.990511	308	0.67056	300	0.863333	523	2.3958	556	1.52294	572	1.25726	560	1.51982	889	20.5656	815	69.2816	1070	6.0232	958	13.6633	1253	112.847	1164	366.847	1838	11.7161	1334	77.461
301	0.834693	297	0.990511	308	0.67056	300	0.863333	522	2.3714	556	1.52294	572	1.25726	559	1.51765	909	25.2094	814	68.8696	1070	6.0232	958	13.6633	1264	117.61	1148	365.795	1834	11.6228	1336	77.5534
301	0.834693	297	0.990511	308	0.67056	300	0.863333	522	2.3714	556	1.52294	572	1.25726	560	1.51982	887	20.4174	811	67.3387	1072	6.06611	958	13.6633	1256	114.753	1147	365.246	1836	11.6624	1334	77.461
301	0.834693	297	0.990511	308	0.67056	300	0.863333	522	2.3714	556	1.52294	572	1.25726	560	1.51982	904	25.0225	814	68.8696	1072	6.06611	958	13.6633	1260	115.846	1148	365.795	1832	11.6005	1334	77.461
301	0.834693	297	0.990511	308	0.67056	300	0.863333	522	2.3714	556	1.52654	572	1.25726	560	1.51982	888	20.4702	814	68.8696	1065	5.92634	960	13.7896	1263	116.239	1148	365.795	1832	11.6005	1334	77.461
301	0.834693	297	0.990511	308	0.67056	300	0.863333	525	2.69188	557	1.53232	572	1.25726	560	1.51982	897	22.3106	811	67.3387	1072	6.0829	960	13.7896	1255	113.889	1164	374.665	1832	11.6005	1327	75.9804
302	0.872418	297	0.990511	308	0.67056	298	0.853925	522	2.3714	556	1.52654	572	1.25726	559	1.51765	899	22.486	815	69.2816	1069	5.98109	958	13.6633	1254	113.19	1147	366.238	1832	11.6005	1337	80.1874
301	0.834693	297	0.990511	308	0.67056	300	0.863333	522	2.3714	556	1.52654	572	1.25726	559	1.51765	908	25.0775	814	68.8696	1070	6.02694	958	13.6633	1262	115.974	1163	372.346	1832	11.6005	1336	77.5609
301	0.834693	297	0.990511	308	0.67056	300	0.863333	520	2.36071	556	1.52654	572	1.25726	560	1.51982	898	22.3405	811	67.3387	1071	6.03721	958	13.6633	1263	116.432	1157	366.953	1832	11.6005	1332	77.3922
302	0.872418	297	0.990511	308	0.67056	300	0.863333	525	2.69188	556	1.52654	571	1.25487	560	1.51982	909	25.2094	811	67.3387	1068	5.94077	958	13.6633	1244	112.895	1162	367.914	1832	11.6005	1331	76.0956
301	0.834693	297	0.990511	308	0.67056	300	0.863333	520	2.36071	556	1.52654	572	1.25726	559	1.51765	904	25.0225	814	68.8696	1067	5.93035	956	13.6557	1254	113.821	1160	367.209	1832	11.6005	1333	77.5122
296	0.925265	294	0.929335	306	0.700115	303	0.843839	535	1.82	544	1.9319	578	1.16035	556	1.50019	846	27.8197	887	17.0758	1073	6.13036	947	15.97	1100	1384.87	982	3224.02	1863	11.3204	1397	80.4897
295	0.91376	292	0.905845	307	0.711371	302	0.806193	539	1.88417	546	1.98661	579	1.16967	557	1.58863	839	26.828	850	26.9053	1073	6.13036	945	15.6558	1112	1399.14	964	3190.64	1862	11.1295	1373	75.2453
296	0.925265	293	0.917658	306	0.700115	303	0.843839	536	1.83337	545	1.95198	578	1.16035	557	1.60659	842	27.4455	854	27.4839	1073	6.13036	946	15.7497	1110	1386.32	973	3193.28	1863	11.3204	1376	76.9035
295	0.91376	293	0.917658	306	0.700115	302	0.806193	537	1.87273	545	1.95198	578	1.16035	553	1.52217	845	27.6419	850	26.9053	1073	6.13036	947	15.97	1110	1403.44	973	3193.28	1863	11.3204	1382	77.3556
295	0.91376	293	0.917658	306	0.700115	303	0.843839	538	1.87476	544	1.9319	578	1.16035	556	1.52897	841	26.9477	850	26.9053	1073	6.13036	947	15.97	1099	1386.03	980	3230.58	1863	11.3204	1391	79.5079
296	0.925265	293	0.917658	306	0.700115	303	0.843839	535	1.82	546	1.98661	578	1.16035	554	1.52807	840	26.9367	852	28.95	1073	6.13036	945	15.6558	1109	1397.05	962	3193.61	1863	11.3204	1389	77.841
296	0.925265	293	0.917658	306	0.700115	303	0.843839	537	1.87273	545	1.95198	578	1.16035	556	1.52897	846	27.8197	848	26.9193	1073	6.13036	947	15.97	1110	1403.44	973	3196.86	1863	11.3204	1390	79.2154
295	0.91376	293	0.917658	306	0.700115	303	0.843839	537	1.87273	545	1.95565	578	1.16035	555	1.53754	841	26.9477	851	27.755	1073	6.13036	945	15.6558	1109	1397.05	973	3196.86	1863	11.3204	1387	77.4656
295	0.91376	293	0.917658	306	0.700115	303	0.843839	535	1.82	543	1.94856	578	1.16035	556	1.56494	839	26.9734	849	26.9936	1073	6.13036	947	15.97	1110	1403.94	962	3193.61	1863	11.3204	1373	76.8972
296	0.925265	293	0.917658	306	0.700115	303	0.843839	537	1.87273	545	1.95565	578	1.16035	556	1.57933	844	27.8594	851	27.755	1073	6.13036	946	15.8765	1095	1397.86	973	3200.22	1862	11.1295	1392	80.7023
296	0.925265	293	0.917658	306	0.700115	303	0.843839	537	1.87273	545	1.95565	578	1.16035	553	1.54025	842	27.5596	851	27.755	1073	6.13036	942	15.8401	1109	1399.23	978	3237.37	1863	11.3204	1389	79.2204
295	0.91376	293	0.917658	307	0.711371	303	0.843839	538	1.87476	545	1.95565	578	1.16035	555	1.55195	841	26.9762	852	28.95	1073	6.13036	946	15.8765	1110	1407.9	978	3237.37	1863	11.3204	1391	79.5367
295	0.91376	293	0.917658	306	0.700115	302	0.806193	536	1.83337	545	1.95565	578	1.16035	554	1.54612	839	26.9734	852	28.95	1073	6.13036	946	15.8765	1109	1399.23	978	3237.37	1863	11.3204	1388	77.9517
295	0.91376	293	0.917658	307	0.711371	303	0.843839	536	1.83337	545	1.95565	578	1.16035	555	1.55195	841	26.9762	848	26.9429	1073	6.13036	946	15.8765	1108	1400.51	970	3203.31	1863	11.3204	1379	77.4825
296	0.925265	293	0.917658	306	0.700115	303	0.843839	534	1.82155	545	1.95565	578	1.16035	556	1.57933	839	26.9734	852	29.1144	1073	6.13036	946	15.8765	1110	1407.9	978	3265.96	1863	11.3204	1386	77.8575
296	0.925265	294	0.929335	306	0.700115	303	0.843839	539	1.89531	545	1.95565	578	1.16035	555	1.55195	841	27.1665	851	28.1028	1073	6.13036	946	15.8765	1109	1403.05	977	3240.65	1863	11.3204	1383	77.5327
296	0.925265	293	0.917658	307	0.711371	303	0.843839	536	1.84829	545	1.95565	578	1.16035	554	1.54612	840	27.0558	849	27.7945	1073	6.13036	946	15.8765	1109	1403.05	972	3203.64	1863	11.3204	1375	77.0434
296	0.925265	293	0.917658	306	0.700115	302	0.806193	538	1.88591	545	1.95565	578	1.16035	555	1.55195	841	27.1665	850	27.8442	1073	6.13036	946	15.8765	1108	1402.11	977	3240.65	1863	11.3204	1384	77.604
296	0.925265	293	0.917658	306	0.700115	303	0.843839	535	1.83496	545	1.95565	578	1.16035	555	1.55195	841	27.1665	849	27.7945	1073	6.13036	946	15.8765	1110	1408.18	977	3240.65	1863	11.3204	1376	77.2639
296	0.925265	293	0.917658	306	0.700115	303	0.843839	539	1.89531	545	1.95565	578	1.16035	555	1.55195	841	27.1665	849	27.7945	1073	6.13036	946	15.8765	1109	1403.05	977	3247.64	1863	11.3204	1378	77.357
296	0.925265	293	0.917658	306	0.700115	303	0.843839	538	1.88591	545	1.95565	578	1.16035	555	1.55195	840	27.0558	849	27.7945	1073	6.13036	946	15.8765	1108	1402.11	957	3207.02	1863	11.3204	1373	76.9336
296	0.925265	293	0.917658	306	0.700115	303	0.843839	538	1.88591	545	1.95565	578	1.16035	554	1.54973	840	27.0558	849	27.7945	1073	6.13036	946	15.8765	1110	1410.09	972	3207.31	1863	11.3204	1391	81.0176
295	0.91376	293	0.917658	306	0.700115	303	0.843839	534	1.83278	545	1.95565	578	1.16035	556	1.59372	840	27.0558	849	27.7945	1073	6.13036	946	15.8765	1095	1402.13	967	3209.42	1863	11.3204	1390	79.6974
296	0.925265	293	0.917658	306	0.700115	303	0.843839	539	1.89902	545	1.95565	578	1.16035	555	1.55556	841	27.5541	849	27.7945	1073	6.13036	946	15.8765	1103	1402.48	977	3258.67	1863	11.3204	1388	78.3883
296	0.925265	293	0.917658	306	0.700115	303	0.843839	536	1.85576	545	1.95565	578	1.16035	554	1.54973	840	27.0844	848	26.9429	1073	6.13036	946	15.8765	1109	1405.24	974	3250.41	1863	11.3204	1382	77.5567
295	0.91376	293	0.917658	306	0.713187	302	0.806193	535	1.84617	545	1.95565	578	1.16035	556	1.59372	840	27.0844	849	27.7945	1073	6.13036	946	15.8765	1107	1403.36	972	3236.84	1863	11.3204	1378	77.4209
296	0.925265	293	0.917658	307	0.7244	302	0.806193	534	1.83278	545	1.95565	578	1.16035	554	1.54973	841	27.5541	849	27.7945	1073	6.13036	946	15.8765	1108	1404.32	970	3214.16	1862	11.1295	1374	77.2782
296	0.925265	293	0.917658	306	0.713187	303	0.843839	534	1.83278	545	1.95565	578	1.16035	556	1.59372	840	27.0844	849	27.7945	1073	6.13036	946	15.8765	1110	1410.09	971	3222.37	1862	11.1295	1384	77.7225
295	0.91376	293	0.917658	306	0.713187	303	0.843839	534	1.83278	545	1.95565	578	1.16035	556	1.59372	841	27.5541	849	27.7945	1073	6.13036	946	15.8765	1110	1410.09	977	3265.63	1863	11.3204	1376	77.4122
295	0.91376	293	0.917658	306	0.713187	303	0.843839	534	1.83278	545	1.95565	578	1.16035	556	1.59731	841	27.5541	850	27.8442	1073	6.13036	946	15.8765	1109	1405.24	957	3210.64	1863	11.3204	1387	78.0496
296	0.925265	293	0.917658	306	0.713187	302	0.806193	534	1.83278	545	1.95565	578	1.16035	551	1.5538	841	27.5541	848	26.9429	1073	6.13036	946	15.9188	1109	1405.24	971	3228.56	1863	11.3204	1385	77.9496
296	0.925265	293	0.917658	307	0.7244	302	0.806193	534	1.83278	545	1.95565	578	1.16035	555	1.57357	834	27.0906	849	27.7945	1073	6.13036	946	15.9188	1100	1402.89	963	3212.14	1863	11.3204	1386	78.0018
296	0.925265	293	0.917658	307	0.7244	303	0.843839	534	1.83278	545	1.95565	578	1.16035	554	1.55695	841	27.5731	849	27.7945	1073	6.13036	946	15.9188	1105	1404.27	970	3218.61	1863	11.3204	1388	78.3883
295	0.91376	293	0.917658	306	0.713187	302	0.806193	534	1.83278	545	1.95565	578	1.16035	556	1.59731	840	27.3082	851	28.1028	1073	6.13036	946	15.9188	1109	1405.24	967	3213.02	1863	11.3204	1373	76.9525
295	0.91376	294	0.929335	306	0.713187	303	0.843839	534	1.83278	545	1.95565	578	1.16035	556	1.59731	838	27.1151	850	27.8442	1073	6.13036	946	15.9188	1109	1407.4	967	3213.02	1863	11.3204	1391	81.5784
296	0.925265	292	0.905845	306	0.713187	303	0.843839	534	1.83278	545	1.95565	578	1.16035	556	1.59731	839	27.1975	850	27.8442	1073	6.13036	946	15.9188	1095	1404.33	971	3228.56	1863	11.3204	1390	79.7564
296	0.925265	293	0.917658	306	0.713187	303	0.843839	534	1.83278	545	1.95565	578	1.16035	556	1.59731	838	27.1151	850	27.8442	1073	6.13036	946	16.1176	1104	1404.99	965	3216.26	1863	11.3204	1388	79.2961
295	0.91376	293	0.917658	306	0.713187	303	0.843839	534	1.83278	545	1.95565	578	1.16035	556	1.59731	840	27.3082	850	27.8442	1073	6.13036	938	15.931	1108	1406.46	976	3276.46	1863	11.3204	1377	77.4303
295	0.91376	293	0.917658	306	0.713187	303	0.843839	534	1.83278	545	1.95565	578	1.16035	556	1.59731	840	27.3082	850	27.8442	1073	6.13036	944	15.958	1109	1407.4	970	3222.21	1862	11.1295	1387	78.4
296	0.925265	293	0.917658	306	0.713187	303	0.843839	534	1.83278	545	1.95565	578	1.16035	556	1.59731	840	27.4724	850	27.8442	1073	6.13036	934	16.031	1108	1406.46	974	3272.17	1863	11.3204	1374	77.3481
295	0.91376	293	0.917658	306	0.713187	303	0.843839	534	1.83278	545	1.95565	578	1.16035	556	1.59731	835	27.159	848	26.9429	1073	6.13036	944	16.1317	1109	1407.4	967	3216.58	1863	11.3204	1380	77.5599
296	0.925265	293	0.917658	306	0.713187	303	0.843839	534	1.83278	545	1.95565	578	1.16035	556	1.59731	839	27.2261	849	27.7945	1073	6.13036	943	16.0401	1109	1407.4	975	3272.54	1863	11.3204	1386	78.074
296	0.925265	293	0.917658	306	0.713187	303	0.843839	534	1.83278	545	1.95565	578	1.16035	556	1.59731	838	27.1867	849	27.7945	1073	6.13036	939	16.1319	1108	1406.49	965	3216.26	1863	11.3204	1384	77.9191
295	0.91376	293	0.917658	306	0.713187	303	0.843839	534	1.83278	545	1.95565	578	1.16035	556	1.59731	839	27.2261	849	27.7945	1073	6.13036	944	18.0279	1109	1407.4	975	3279.79	1863	11.3204	1383	77.7467
295	0.91376	293	0.917658	307	0.7244	303	0.843839	534	1.83278	545	1.95565	578	1.16035	556	1.59731	839	27.2261	849	27.7945	1073	6.13036	941	16.6853	1109	1407.4	966	3216.73	1863	11.3204	1385	78.0565
295	0.91376	293	0.917658	306	0.713187	303	0.843839	534	1.83278	545	1.95565	578	1.16035	556	1.59731	838	27.1867	849	27.7945	1073	6.13036	940	16.2259	1109	1407.4	970	3256.62	1863	11.3204	1382	77.6247
295	0.91376	293	0.917658	306	0.713187	303	0.843839	534	1.83278	545	1.95565	578	1.16035	556	1.59731	835	27.159	848	26.9429	1073	6.13036	941	16.6853	1109	1407.4	968	3227.97	1863	11.3204	1381	77.617
295	0.91376	293	0.917658	306	0.713187	303	0.843839	534	1.83278	545	1.95565	578	1.16035	556	1.59731	839	27.2261	849	27.7945	1073	6.13036	941	16.6853	1109	1409.71	972	3275.42	1863	11.3204	1386	78.074
295	0.91376	293	0.917658	306	0.713187	303	0.843839	534	1.83278	545	1.95565	578	1.16035	556	1.59731	839	27.2261	849	27.7945	1073	6.13036	941	16.6853	1108	1406.52	975	3279.79	1863	11.3204	1383	77.7467
295	0.91376	293	0.917658	306	0.713187	303	0.843839	534	1.83278	545	1.95565	578	1.16035	556	1.59731	839	27.2261	849	27.7945	1073	6.13036	941	16.6853	1109	1409.71	963	3219.26	1863	11.3204	1385	78.0565
301	0.847982	298	0.833791	307	0.698342	301	0.914427	538	1.72234	551	1.65671	574	1.17485	547	1.94294	909	16.9938	830	63.7232	1065	6.03338	929	15.1042	1210	313.795	1040	695.018	1851	11.6218	1509	30.4373
302	0.885663	298	0.833791	307	0.698342	301	0.914427	541	1.74018	547	1.61891	579	1.30784	545	1.86247	899	16.6372	826	63.2235	1068	6.16174	916	15.6439	1205	300.466	1043	718.261	1856	11.6478	1511	31.8799
301	0.847982	298	0.833791	307	0.698342	301	0.914427	539	1.73575	549	1.64885	577	1.23763	545	1.86247	905	16.8855	829	63.72	1066	6.1094	924	18.0327	1209	311.643	1042	704.916	1855	11.6374	1510	31.8743
301	0.847982	298	0.833791	307	0.698342	301	0.914427	538	1.72234	548	1.63574	578	1.27799	541	1.91024	901	16.7093	830	63.7232	1066	6.1094	917	16.0923	1209	315.975	1041	697.718	1853	11.7063	1509	30.4373
301	0.847982	298	0.833791	307	0.698342	301	0.914427	538	1.72234	549	1.64885	576	1.20753	547	1.95391	900	16.6711	830	63.7232	1065	6.03338	917	16.0923	1200	300.6	1041	697.718	1852	11.6571	1510	31.8743
301	0.847982	298	0.833791	307	0.698342	301	0.914427	538	1.72234	549	1.64885	575	1.18079	545	1.92485	900	16.6711	830	63.9834	1066	6.1094	924	18.0435	1208	311.75	1042	711.589	1853	11.7063	1511	31.8799
301	0.847982	298	0.833791	307	0.698342	301	0.914427	538	1.72234	549	1.64885	576	1.20753	543	1.91393	906	17.1373	826	63.5916	1066	6.1094	915	15.8852	1204	308.484	1041	697.891	1853	11.7063	1511	31.8799
301	0.847982	298	0.833791	307	0.698342	301	0.914427	538	1.72234	549	1.64885	576	1.20753	542	1.9121	900	16.6711	828	63.8134	1065	6.03338	916	15.8928	1203	305.216	1042	711.887	1853	11.7063	1505	30.4867
301	0.847982	298	0.833791	307	0.698342	301	0.914427	538	1.72234	549	1.64885	578	1.27799	541	1.91024	905	16.9054	827	63.7861	1066	6.1094	916	15.8928	1202	300.947	1041	698.838	1853	11.7063	1511	31.9633
301	0.847982	298	0.833791	307	0.704856	301	0.914427	535	1.73028	549	1.64885	576	1.20753	541	1.91024	901	16.7648	828	63.8134	1066	6.1094	916	15.8928	1200	300.688	1042	712.129	1853	11.7063	1506	30.5145
301	0.847982	298	0.833791	307	0.704856	301	0.914427	541	1.75127	549	1.64885	578	1.27799	541	1.91024	901	16.7648	828	63.8134	1066	6.1094	916	15.8928	1209	318.62	1040	699.484	1853	11.7063	1508	31.9506
301	0.847982	298	0.833791	307	0.704856	301	0.914427	539	1.73946	548	1.63574	578	1.27799	547	1.95391	901	16.7648	828	63.8134	1065	6.03338	916	15.8928	1208	311.751	1041	699.864	1853	11.7063	1509	31.9615
301	0.847982	298	0.833791	307	0.704856	301	0.914427	538	1.73349	549	1.64885	576	1.20753	547	1.95391	906	17.1373	828	63.8134	1066	6.1094	924	18.2687	1203	307.7	1041	700.129	1853	11.7063	1508	31.9506
301	0.847982	298	0.833791	307	0.704856	301	0.914427	537	1.73121	549	1.64885	578	1.27799	541	1.91024	906	17.1373	828	63.8134	1065	6.03338	916	15.9059	1202	300.964	1040	699.634	1853	11.7063	1508	31.9506
301	0.847982	298	0.833791	307	0.704856	301	0.914427	539	1.73946	548	1.63574	576	1.20753	545	1.92485	905	16.9054	828	63.8134	1066	6.1094	923	18.0991	1200	300.688	1034	699.727	1853	11.7063	1503	30.524
301	0.847982	298	0.833791	307	0.704856	301	0.914427	539	1.73946	549	1.64885	578	1.27799	543	1.91393	906	17.1373	828	63.8134	1065	6.03338	911	15.9926	1200	300.688	1041	700.302	1852	11.6571	1511	31.9805
301	0.847982	298	0.833791	307	0.704856	301	0.914427	539	1.73946	549	1.64885	577	1.23763	541	1.91024	906	17.1373	828	63.8134	1066	6.1094	923	18.2768	1200	300.688	1040	699.832	1853	11.7063	1505	30.5598
301	0.847982	298	0.833791	307	0.704856	301	0.914427	539	1.73946	548	1.63574	578	1.27799	541	1.91024	901	16.7648	828	63.8134	1066	6.1094	915	16.7442	1202	300.966	1040	700.455	1844	11.6821	1510	31.9683
301	0.847982	298	0.833791	307	0.704856	301	0.914427	535	1.73028	549	1.64885	578	1.27799	541	1.91024	901	16.7648	828	63.8134	1066	6.1094	920	18.1078	1209	318.715	1041	701.749	1853	11.7257	1504	30.5319
301	0.847982	298	0.833791	307	0.704856	301	0.914427	535	1.73028	549	1.64885	576	1.20753	545	1.93219	901	16.7648	828	63.8134	1065	6.03338	914	16.0022	1203	307.77	1040	700.48	1852	11.6905	1503	30.524
301	0.847982	298	0.833791	307	0.704856	301	0.914427	539	1.73946	548	1.63574	578	1.27799	540	1.91205	901	16.7648	828	63.8134	1066	6.1094	921	18.241	1204	312.101	1041	709.668	1848	11.688	1510	31.9683
301	0.847982	298	0.833791	307	0.704856	301	0.914427	539	1.73946	548	1.63574	576	1.20753	543	1.91761	901	16.7648	828	63.8134	1066	6.1094	914	16.0022	1207	312.288	1040	700.48	1850	11.6903	1510	31.9683
301	0.847982	298	0.833791	307	0.704856	301	0.914427	539	1.73946	549	1.64885	578	1.27799	543	1.91761	901	16.7648	828	63.8134	1065	6.03338	914	16.0022	1208	315.442	1040	700.48	1852	11.6905	1511	31.995
301	0.847982	298	0.833791	307	0.704856	300	0.916667	539	1.73946	549	1.64885	576	1.20753	543	1.91761	901	16.7648	828	63.8134	1065	6.03338	911	15.9926	1202	300.966	1041	710.164	1852	11.6905	1504	30.5572
301	0.847982	298	0.833791	307	0.704856	301	0.927716	539	1.73946	549	1.64885	576	1.20753	543	1.91761	905	16.9385	828	63.8134	1065	6.03338	914	16.0022	1201	301.419	1040	700.628	1852	11.6905	1505	30.5744
300	0.85	298	0.833791	307	0.704856	300	0.916667	539	1.73946	549	1.64885	576	1.20753	543	1.91761	897	16.6762	828	63.8134	1066	6.1094	914	16.0022	1209	318.729	1040	700.628	1853	11.7257	1510	31.9829
301	0.887849	298	0.833791	307	0.704856	300	0.916667	539	1.73946	549	1.64885	576	1.20753	543	1.91761	901	16.9069	828	63.8134	1065	6.03338	914	16.0022	1203	312.277	1040	700.628	1852	11.6905	1505	30.5744
300	0.85	298	0.833791	307	0.704856	300	0.916667	535	1.73028	548	1.63574	576	1.20753	543	1.91761	900	16.7267	828	63.8134	1065	6.03338	923	18.2768	1202	303.569	1041	711.044	1852	11.6905	1510	31.9829
300	0.85	298	0.833791	307	0.704856	300	0.916667	535	1.73028	549	1.64885	578	1.27799	543	1.91761	899	16.7151	828	63.8134	1066	6.1094	911	15.9926	1207	312.306	1040	700.645	1852	11.6905	1503	30.5613
300	0.85	298	0.833791	307	0.704856	300	0.916667	535	1.73028	549	1.64885	576	1.20753	543	1.91761	898	16.6768	828	63.8134	1066	6.1094	914	16.0022	1208	315.728	1041	711.044	1852	11.6905	1511	32.0003
300	0.85	298	0.833791	307	0.704856	300	0.916667	535	1.73028	549	1.64885	576	1.20753	543	1.91761	905	16.9385	828	63.8134	1066	6.1094	914	16.0022	1201	301.421	1040	700.653	1844	11.6821	1508	31.9877
300	0.85	298	0.833791	307	0.704856	300	0.916667	538	1.73349	549	1.64885	578	1.27799	543	1.91761	899	16.7151	830	63.9834	1065	6.03338	911	15.9926	1209	318.731	1041	711.272	1852	11.6905	1505	30.6169
300	0.85	298	0.833791	307	0.704856	300	0.916667	535	1.73028	549	1.64885	576	1.20753	543	1.91761	899	16.7151	828	63.8134	1066	6.1094	914	16.0022	1203	312.29	1040	700.653	1852	11.6905	1504	30.5944
300	0.85	298	0.833791	307	0.704856	300	0.916667	535	1.73028	549	1.64885	578	1.27799	543	1.91761	899	16.7151	828	63.8134	1066	6.1094	914	16.0022	1202	303.621	1040	700.653	1844	11.6821	1502	30.5747
300	0.85	298	0.833791	307	0.704856	300	0.916667	535	1.73028	549	1.64885	574	1.17485	543	1.91761	899	16.7151	828	63.8134	1065	6.03338	911	15.9926	1207	315.619	1040	700.653	1852	11.6905	1511	32.0162
300	0.85	298	0.833791	307	0.704856	300	0.916667	535	1.73028	549	1.64885	579	1.30784	543	1.91761	905	16.9385	830	63.9834	1066	6.1094	914	16.0022	1206	312.31	1040	700.653	1844	11.6821	1505	30.6488
300	0.85	298	0.833791	307	0.704856	300	0.916667	535	1.73028	549	1.64885	577	1.23763	543	1.91761	899	16.7151	828	63.8134	1066	6.1094	914	16.0022	1203	312.29	1040	700.653	1852	11.6905	1510	32.0147
300	0.85	298	0.833791	307	0.704856	300	0.916667	535	1.73028	549	1.64885	578	1.27799	543	1.91761	899	16.7151	828	63.8134	1066	6.1094	911	15.9926	1203	312.29	1040	700.653	1849	11.6908	1504	30.6144
300	0.85	298	0.833791	307	0.704856	300	0.916667	535	1.73028	548	1.63574	576	1.20753	543	1.91761	899	16.7151	828	63.8134	1066	6.1094	911	16.0036	1203	312.29	1040	700.653	1851	11.7331	1503	30.6026
300	0.85	298	0.847214	307	0.704856	300	0.916667	537	1.73493	548	1.63574	575	1.18079	543	1.91761	900	16.7267	828	63.8134	1066	6.1094	920	18.1317	1197	301.466	1040	700.653	1850	11.726	1503	30.6026
300	0.85	298	0.847214	307	0.704856	299	0.918871	540	1.75279	549	1.64885	576	1.20753	543	1.91761	905	17.0137	826	63.5916	1065	6.03338	914	16.1466	1209	318.758	1041	711.445	1849	11.6908	1510	32.0306
300	0.85	298	0.847214	307	0.704856	300	0.936667	538	1.74464	548	1.63574	578	1.27799	543	1.91761	895	16.7131	830	63.9834	1065	6.03338	912	16.0923	1202	303.679	1040	700.67	1850	11.726	1502	30.612
300	0.85	298	0.847214	307	0.704856	300	0.936667	539	1.74688	549	1.64885	576	1.20753	543	1.91761	902	16.978	828	63.8134	1065	6.03338	914	16.1466	1203	312.307	1040	700.67	1850	11.726	1504	30.641
300	0.85	298	0.847214	307	0.704856	300	0.936667	537	1.73493	549	1.64885	576	1.20753	543	1.91761	899	16.7307	828	63.8134	1066	6.1094	914	16.1466	1200	301.49	1041	711.47	1850	11.726	1510	32.0518
300	0.85	298	0.847214	307	0.704856	300	0.936667	537	1.73493	549	1.64885	576	1.20753	543	1.91761	896	16.7159	828	63.8134	1066	6.1094	914	16.1466	1207	315.633	1040	700.695	1845	11.6979	1502	30.6266
300	0.85	298	0.847214	307	0.704856	300	0.936667	537	1.73493	549	1.64885	578	1.27799	543	1.91761	895	16.7131	828	63.8134	1066	6.1094	914	16.1466	1205	312.695	1040	700.899	1851	11.7418	1508	32.0342
300	0.85	297	0.855831	307	0.704856	300	0.936667	538	1.74464	549	1.64885	578	1.27799	543	1.91761	895	16.7131	828	63.8134	1065	6.03338	914	16.1466	1206	315.278	1041	712.7	1848	11.7215	1504	30.6782
300	0.85	298	0.860637	307	0.704856	300	0.936667	538	1.74464	548	1.63574	578	1.27799	543	1.91761	895	16.7131	828	63.8134	1066	6.1094	914	16.1466	1200	301.49	1040	700.899	1849	11.7232	1503	30.6717
300	0.85	298	0.860637	307	0.704856	300	0.936667	537	1.73493	549	1.64885	576	1.20753	543	1.91761	899	16.7307	828	63.8134	1066	6.1094	911	16.0036	1200	301.49	1039	701.058	1848	11.7215	1509	32.0463
300	0.85	297	0.862565	307	0.704856	300	0.936667	537	1.73493	549	1.64885	576	1.20753	543	1.91761	896	16.7159	828	63.8134	1066	6.1094	914	16.1466	1206	315.278	1041	712.721	1848	11.7215	1503	30.6717
299	1.03258	292	0.967489	307	0.665768	306	0.778547	527	2.05204	546	1.9683	572	1.2153	557	1.66404	886	20.3531	837	23.6515	1062	6.39762	959	11.0613	1317	73.9236	1011	3381.26	1858	12.0527	1418	82.1111
298	0.887483	296	1.0131	307	0.665768	306	0.778547	532	2.09903	540	1.8988	570	1.19983	557	1.66404	890	20.8563	831	22.4917	1059	6.34458	967	11.3355	1319	74.0898	1022	3398.18	1853	11.6145	1419	84.0163
299	1.03258	294	0.997362	307	0.665768	306	0.778547	530	2.08795	544	1.92087	571	1.20934	557	1.66404	887	20.5098	834	22.6493	1061	6.35359	965	11.2737	1319	74.5977	1017	3394.66	1854	11.9625	1419	84.0967
299	1.03258	293	0.979091	307	0.665768	306	0.778547	531	2.18014	545	1.95932	571	1.20934	557	1.66404	889	20.8446	833	22.5129	1059	6.34458	964	11.196	1315	73.9332	1013	3382.02	1856	12.0206	1417	82.1847
298	0.887483	294	0.997362	307	0.665768	306	0.778547	526	2.07669	545	1.95932	571	1.20934	557	1.66404	890	21.2203	833	22.5129	1059	6.34458	962	11.1335	1318	74.2677	1013	3382.02	1857	12.0264	1418	82.6865
299	1.03258	294	0.997362	307	0.665768	306	0.778547	528	2.16382	545	1.95932	571	1.20934	557	1.69635	883	20.3791	837	23.6515	1062	6.46353	963	11.1658	1316	74.0378	1013	3382.02	1857	12.0264	1417	82.7098
298	1.02171	294	0.997362	307	0.665768	306	0.778547	527	2.11276	545	1.95932	571	1.20934	554	1.67247	887	20.5369	833	22.5129	1062	6.46353	960	11.0917	1317	74.1893	1013	3382.02	1854	11.9625	1418	82.7232
296	0.992832	293	0.979091	307	0.665768	306	0.778547	525	2.10141	545	1.95932	571	1.20934	556	1.68005	888	20.8891	837	23.6515	1059	6.47867	961	11.1033	1316	74.0378	1006	3391.36	1857	12.0264	1417	82.7465
297	1.01071	294	0.997362	307	0.665768	306	0.778547	531	2.18767	545	1.95932	571	1.20934	555	1.67808	889	21.0965	837	23.6515	1062	6.59724	962	11.1335	1318	74.2677	1015	3415.07	1857	12.0264	1418	83.5497
298	1.02171	294	0.997362	307	0.665768	306	0.778547	528	2.18276	546	1.9683	571	1.20934	555	1.67808	890	21.2203	830	22.5111	1061	6.48743	962	11.1335	1315	73.9788	1012	3392.57	1857	12.0264	1416	82.75
298	1.02171	293	0.979091	307	0.665768	306	0.778547	527	2.11655	545	1.95932	571	1.20934	555	1.67808	889	21.0965	835	24.0453	1061	6.48743	964	11.196	1318	74.6623	1015	3415.07	1857	12.0566	1418	84.0744
298	1.02171	294	0.997362	307	0.665768	306	0.778547	531	2.19897	545	1.95932	571	1.20934	555	1.67808	889	21.0965	832	22.6285	1061	6.48743	964	11.196	1317	74.206	1015	3415.07	1853	11.8671	1417	82.7606
298	1.02171	293	0.979091	307	0.665768	306	0.778547	524	2.1033	540	1.92103	570	1.19983	555	1.67808	889	21.0965	833	23.903	1062	6.59724	962	11.1335	1316	74.0834	1015	3415.07	1855	12.0245	1416	82.75
298	1.02171	294	0.997362	307	0.665768	306	0.778547	527	2.12035	546	1.99028	571	1.20934	555	1.67808	883	20.3837	834	24.0354	1062	6.59724	964	11.196	1318	74.6775	1015	3415.07	1856	12.0303	1416	82.75
298	1.02171	293	0.979091	307	0.665768	306	0.778547	529	2.18821	543	1.9412	571	1.20934	555	1.67808	889	21.2675	833	23.903	1062	6.59724	962	11.1335	1315	74.1583	1015	3415.07	1856	12.0303	1417	82.7606
298	1.02171	294	0.997362	307	0.665768	306	0.778547	529	2.18821	544	1.97234	571	1.20934	555	1.67808	885	20.5644	833	23.903	1062	6.59724	964	11.196	1317	74.2546	1015	3415.07	1856	12.0303	1418	84.1252
298	1.02171	294	0.997362	307	0.665768	306	0.778547	529	2.18821	542	1.92468	571	1.20934	555	1.67808	888	20.9747	832	22.6285	1062	6.59724	962	11.1335	1316	74.1716	1015	3415.07	1855	12.0245	1416	82.7882
298	1.02171	294	0.997362	307	0.665768	306	0.778547	529	2.18821	545	1.98133	572	1.2153	555	1.67808	887	20.8706	832	22.6285	1059	6.47867	960	11.0917	1315	74.1659	1015	3415.07	1855	12.0245	1417	82.7973
298	1.02171	292	0.967489	307	0.665768	306	0.778547	524	2.11475	543	1.9412	570	1.19983	555	1.67808	886	20.6646	833	23.903	1061	6.48743	962	11.1335	1318	74.7533	1013	3425.6	1855	12.0245	1418	84.1252
298	1.02171	294	0.997362	307	0.665768	306	0.778547	529	2.20333	543	1.9412	571	1.20934	557	1.69635	886	20.6646	834	24.0354	1062	6.59724	960	11.0917	1317	74.2698	1011	3808.21	1856	12.0303	1418	84.1252
298	1.02171	294	0.997362	307	0.665768	306	0.778547	526	2.12612	543	1.9412	571	1.20934	555	1.67808	888	20.9747	834	24.0906	1062	6.59724	964	11.196	1316	74.1776	990	3747.47	1856	12.0303	1418	84.1252
298	1.02171	294	0.997362	307	0.665768	306	0.778547	527	2.18866	543	1.9412	571	1.20934	555	1.67808	882	20.505	828	22.5573	1061	6.48743	964	11.196	1318	74.7533	1008	3785.04	1852	11.872	1418	84.1252
298	1.02171	292	0.967489	307	0.665768	306	0.778547	528	2.19034	543	1.9412	571	1.20934	555	1.67808	889	21.2855	832	23.8256	1059	6.47867	964	11.196	1318	74.7533	1002	3755.84	1857	12.0577	1418	84.1252
298	1.02171	294	0.997362	307	0.665768	306	0.778547	528	2.19034	543	1.9412	571	1.20934	555	1.67808	885	20.578	831	22.6698	1061	6.48743	962	11.1335	1318	74.7533	1006	3761.63	1853	11.9664	1418	84.1252
298	1.02171	294	0.997362	307	0.665768	306	0.778547	528	2.19034	543	1.9412	571	1.20934	555	1.67808	888	21.0783	830	22.5786	1061	6.48743	964	11.196	1318	74.7533	991	3755.81	1855	12.0256	1418	84.1252
298	1.02171	294	0.997362	307	0.665768	306	0.778547	526	2.12612	543	1.9412	571	1.20934	555	1.67808	887	20.8886	828	22.5573	1061	6.48743	964	11.196	1318	74.767	1008	3835.74	1856	12.0314	1418	84.1252
298	1.02171	293	0.979091	307	0.665768	306	0.778547	529	2.21845	543	1.9412	571	1.20934	555	1.67808	886	20.7504	829	22.5982	1061	6.48743	964	11.196	1310	74.1785	990	3767.37	1856	12.0314	1418	84.1252
298	1.02171	294	0.997362	307	0.665768	306	0.778547	523	2.11665	543	1.9412	571	1.20934	555	1.67808	882	20.505	833	24.2176	1062	6.59724	960	11.0917	1317	74.6753	1004	3806.1	1856	12.0314	1418	84.1252
298	1.02171	294	0.997362	307	0.665768	306	0.778547	526	2.17174	543	1.9412	571	1.20934	555	1.67808	881	20.5198	831	22.7155	1062	6.59724	962	11.1335	1316	74.1989	997	3775.61	1856	12.0314	1418	84.1252
298	1.02171	294	0.997362	307	0.665768	306	0.778547	525	2.12807	543	1.9412	571	1.20934	555	1.67808	889	21.3777	832	23.9771	1062	6.59724	964	11.196	1315	74.1811	999	3787.16	1855	12.0256	1418	84.1252
298	1.02171	294	0.997362	307	0.665768	306	0.778547	528	2.19413	543	1.9412	571	1.20934	555	1.67808	888	21.085	831	22.7155	1062	6.59724	962	11.1335	1318	74.7958	1003	3794.58	1855	12.0256	1418	84.1618
298	1.02171	294	0.997362	307	0.665768	306	0.778547	525	2.12807	545	1.98133	571	1.20934	555	1.67808	882	20.6206	831	22.7155	1062	6.59724	964	11.196	1315	74.1857	992	3778.98	1853	11.9664	1416	82.8023
298	1.02171	294	0.997362	307	0.665768	306	0.778547	529	2.21845	545	1.98133	571	1.20934	555	1.67808	885	20.691	831	22.7155	1061	6.48743	962	11.1335	1317	74.6768	1004	3824.66	1855	12.0256	1417	84.1156
298	1.02171	293	0.979091	307	0.665768	306	0.778547	525	2.12807	545	1.98133	571	1.20934	555	1.67808	887	20.8999	831	22.7155	1061	6.48743	960	11.0917	1316	74.2141	1001	3817.7	1855	12.0256	1418	84.1618
298	1.02171	293	0.979091	307	0.665768	306	0.778547	525	2.12807	545	1.98133	571	1.20934	555	1.67808	886	20.7752	831	22.7155	1061	6.48743	962	11.1335	1316	74.2141	999	3790.47	1856	12.0314	1418	84.1618
298	1.02171	293	0.979091	307	0.665768	306	0.778547	525	2.12807	543	1.9412	571	1.20934	556	1.68005	888	21.085	831	22.7155	1062	6.59724	959	11.0613	1315	74.1857	997	3787.22	1852	11.872	1418	84.1618
298	1.02171	294	0.997362	307	0.665768	306	0.778547	525	2.12807	543	1.9412	571	1.20934	555	1.67808	886	20.7752	832	23.9771	1062	6.59724	964	11.196	1314	74.1983	993	3782.23	1853	11.9664	1418	84.1618
298	1.02171	292	0.967489	307	0.665768	306	0.778547	525	2.12807	543	1.9412	570	1.19983	555	1.67808	886	20.7752	828	22.6153	1061	6.48743	962	11.1335	1318	75.2146	995	3786.89	1855	12.0256	1418	84.1618
298	1.02171	294	0.997362	307	0.665768	306	0.778547	525	2.12807	543	1.9412	572	1.2153	555	1.67808	882	20.6206	833	24.244	1062	6.59724	963	11.1658	1317	74.6874	994	3786.2	1855	12.0256	1416	85.0495
298	1.02171	293	0.979091	307	0.665768	306	0.778547	525	2.12807	543	1.9412	571	1.20934	555	1.67808	882	20.6206	831	22.8407	1061	6.48743	960	11.0917	1316	74.2643	999	3790.47	1853	11.9664	1415	82.9091
298	1.02171	293	0.979091	307	0.665768	306	0.778547	525	2.12807	543	1.9412	571	1.20934	555	1.67808	888	21.085	829	22.6947	1062	6.59724	961	11.1033	1315	74.2267	999	3790.47	1853	11.9664	1411	82.9378
298	1.02171	294	0.997362	307	0.665768	306	0.778547	529	2.21845	543	1.9412	571	1.20934	557	1.69635	888	21.085	829	22.6947	1061	6.48743	964	11.196	1314	74.1983	999	3790.47	1856	12.0314	1415	83.7133
298	1.02171	294	0.997362	307	0.665768	306	0.778547	521	2.12807	543	1.9412	571	1.20934	556	1.68005	880	20.5461	829	22.6947	1061	6.48743	962	11.1335	1316	74.2643	999	3790.47	1856	12.0314	1412	83.0772
298	1.02171	293	0.979091	307	0.665768	306	0.778547	526	2.18315	543	1.9412	571	1.20934	555	1.67808	889	21.3822	829	22.6947	1062	6.59724	964	11.196	1317	74.7254	999	3790.47	1856	12.0314	1411	82.9378
298	1.02171	294	0.997362	307	0.665768	306	0.778547	525	2.13569	543	1.9412	571	1.20934	555	1.67808	888	21.0895	829	22.6947	1061	6.48743	964	11.196	1312	74.2494	999	3790.47	1856	12.0314	1410	83.0123
298	1.02171	294	0.997362	307	0.665768	306	0.778547	528	2.20549	543	1.9412	571	1.20934	555	1.67808	887	20.936	828	22.6153	1062	6.59724	964	11.196	1316	74.2795	999	3790.47	1856	12.0314	1415	84.29
296	0.992832	294	0.997362	307	0.665768	306	0.778547	523	2.13194	543	1.9412	571	1.20934	555	1.67808	886	20.7775	829	22.6947	1062	6.59724	960	11.0917	1315	74.2754	992	3782.24	1856	12.0314	1411	83.1688
298	1.02171	294	0.997362	307	0.665768	306	0.778547	529	2.22601	543	1.9412	570	1.19983	555	1.67808	884	20.7287	829	22.6947	1062	6.59724	962	11.1335	1317	74.7254	1003	3851.75	1856	12.0314	1411	83.1688
298	1.02171	293	0.979091	307	0.665768	306	0.778547	521	2.13575	543	1.9412	571	1.20934	555	1.67808	883	20.7189	829	22.6947	1061	6.48743	962	11.1335	1316	74.2795	1001	3820.48	1856	12.0314	1407	83.1811
298	1.02171	294	0.997362	307	0.665768	306	0.778547	525	2.14331	543	1.9412	571	1.20934	555	1.67808	882	20.6252	827	22.7389	1062	6.59724	962	11.1335	1317	74.7633	999	3801.2	1856	12.0314	1415	84.8992
297	0.970309	290	1.03353	305	0.767428	302	0.766458	550	1.85331	537	2.09784	574	1.26196	526	2.51775	915	13.7103	913	17.2915	1063	6.20449	959	12.7109	1341	83.3356	1194	188.668	1829	11.9153	1399	119.458
295	0.947659	291	1.07259	305	0.767428	305	0.7871	547	1.68334	532	2.05194	571	1.25137	523	2.38433	914	13.7659	906	17.2742	1059	6.13494	951	12.6616	1330	71.7097	1205	189.16	1839	12.1724	1391	110.244
297	0.970309	290	1.03353	305	0.767428	303	0.771232	549	1.83695	533	2.06498	573	1.25264	524	2.48498	914	13.8841	906	17.3249	1061	6.13681	956	12.6976	1335	82.7941	1199	191.458	1838	12.0654	1398	115.549
297	0.970309	290	1.03353	305	0.767428	304	0.782505	548	1.69277	535	2.18432	574	1.26196	525	2.51664	908	14.7185	911	17.5294	1061	6.13681	955	12.6791	1334	72.3051	1191	204.563	1834	11.987	1396	115.663
296	0.972562	290	1.03353	305	0.767428	303	0.771232	549	1.83695	532	2.06697	574	1.26196	523	2.43022	905	14.4236	911	17.5294	1061	6.13681	954	12.6648	1328	71.8504	1175	192.806	1832	11.9575	1378	111.983
297	0.997245	290	1.03353	305	0.767428	303	0.771232	549	1.83695	534	2.17908	574	1.26196	526	2.57859	906	14.5059	911	17.5294	1061	6.13681	954	12.6648	1337	83.5845	1185	197.647	1831	11.9406	1388	113.851
296	0.972562	290	1.03353	305	0.767428	303	0.771232	549	1.83695	535	2.18432	574	1.26196	525	2.52426	906	14.5059	911	17.5294	1061	6.13681	954	12.6648	1335	83.0878	1181	193.157	1836	12.036	1380	113.463
296	0.972562	290	1.03353	305	0.767428	303	0.771232	548	1.75117	535	2.18432	571	1.25137	525	2.52426	906	14.5059	906	17.3492	1061	6.13681	954	12.6648	1334	72.35	1189	202.917	1835	12.0235	1386	113.546
296	0.972562	290	1.03353	305	0.767428	303	0.771232	548	1.78767	532	2.07449	571	1.25137	525	2.52426	906	14.5059	905	17.3429	1061	6.13681	956	12.6976	1332	72.3217	1181	193.183	1835	12.0235	1382	113.49
296	0.972562	290	1.03353	305	0.767428	303	0.771232	548	1.78767	534	2.1978	571	1.25137	525	2.52426	906	14.5059	906	17.3492	1059	6.13683	957	12.7348	1328	71.8504	1191	204.569	1832	11.9575	1396	115.663
297	1.05112	290	1.03353	305	0.767428	303	0.771232	548	1.78767	534	2.1978	573	1.25264	525	2.52426	906	14.5059	906	17.3492	1063	6.20637	952	12.676	1335	83.6211	1184	198.074	1834	11.987	1380	113.463
295	0.974777	290	1.03353	305	0.767428	303	0.771232	548	1.78767	534	2.1978	574	1.26196	525	2.52426	908	14.7515	906	17.3492	1061	6.1387	955	12.6833	1334	72.353	1187	203.516	1838	12.0654	1378	112.074
296	0.979319	290	1.03353	305	0.767428	304	0.782505	548	1.78767	534	2.1978	574	1.26196	525	2.52426	905	14.4523	906	17.3492	1061	6.1387	956	12.7206	1320	72.3924	1189	203.831	1836	12.036	1391	116.563
297	1.05112	290	1.03353	305	0.767428	304	0.782505	548	1.78767	534	2.1978	571	1.25137	523	2.43022	906	14.5082	906	17.3492	1061	6.1387	956	12.7206	1335	84.8181	1191	204.571	1838	12.0654	1386	113.582
297	1.05112	290	1.03353	305	0.767428	303	0.771232	548	1.78767	534	2.1978	571	1.25137	525	2.52426	908	14.7515	906	17.3492	1061	6.1387	956	12.7206	1332	72.4088	1177	193.35	1832	11.9575	1380	113.534
297	1.05112	290	1.03353	305	0.767428	303	0.771232	548	1.78767	531	2.07649	574	1.26196	525	2.52426	905	14.4523	906	17.3492	1061	6.1387	956	12.7206	1333	83.1236	1187	203.535	1836	12.036	1386	113.582
297	1.05112	291	1.07259	305	0.767428	303	0.771232	548	1.78767	533	2.21883	573	1.25264	522	2.43654	907	14.7645	906	17.3492	1061	6.1387	956	12.7206	1320	72.4378	1183	198.553	1835	12.0235	1378	112.074
297	1.05112	290	1.03353	305	0.767428	303	0.771232	548	1.78767	532	2.08953	571	1.25137	524	2.52696	905	14.4545	906	17.3492	1061	6.1387	956	12.7206	1334	84.9347	1180	193.575	1838	12.0654	1386	113.582
297	1.05112	290	1.03353	305	0.767428	304	0.782505	548	1.78767	532	2.08953	571	1.25137	522	2.43654	906	14.5302	906	17.3492	1061	6.1387	956	12.7206	1331	72.5298	1181	197.014	1838	12.0697	1386	113.582
297	1.05112	290	1.03353	305	0.767428	303	0.771232	548	1.78767	533	2.21883	574	1.26196	522	2.43654	907	14.7645	906	17.3492	1061	6.1387	956	12.7206	1332	82.8982	1189	204.457	1828	11.9399	1378	112.074
296	0.979319	290	1.03353	305	0.767428	304	0.782505	548	1.78767	533	2.21883	574	1.26196	522	2.43654	907	14.7843	906	17.3492	1061	6.1387	956	12.7206	1332	82.8982	1182	198.548	1836	12.0404	1386	113.582
296	0.999589	290	1.03353	305	0.767428	304	0.782505	548	1.78767	530	2.09733	574	1.26196	522	2.43654	905	14.4634	906	17.3492	1061	6.1387	956	12.7206	1327	72.648	1191	215.918	1831	11.9449	1386	113.582
295	0.981557	290	1.03353	305	0.767428	304	0.782505	548	1.78767	532	2.20231	574	1.26196	522	2.43654	906	14.5523	906	17.3492	1061	6.1387	956	12.7206	1334	85.0442	1175	194.396	1834	11.9914	1386	113.582
296	0.999589	290	1.03353	305	0.767428	303	0.771232	548	1.78767	531	2.11038	571	1.25137	522	2.43654	906	14.5523	906	17.3492	1061	6.1387	956	12.7206	1331	82.8799	1190	204.593	1833	11.9898	1386	113.582
296	0.999589	290	1.03353	305	0.767428	303	0.771232	548	1.78767	530	2.09733	574	1.26196	522	2.43654	904	14.465	906	17.3492	1061	6.1387	956	12.7206	1329	74.4971	1184	204.456	1838	12.0697	1378	112.074
295	0.981557	291	1.07259	305	0.767428	302	0.766458	548	1.78767	530	2.09733	574	1.26196	522	2.43654	907	14.7865	906	17.3492	1061	6.1387	956	12.7206	1327	72.7023	1177	195.653	1831	11.9449	1391	116.586
295	0.981557	290	1.03353	305	0.767428	304	0.782505	548	1.78767	527	2.11089	574	1.26196	522	2.43654	906	14.6251	906	17.3492	1061	6.1387	956	12.7206	1333	85.1041	1181	197.266	1828	11.9399	1377	112.158
296	0.999589	290	1.03353	305	0.767428	303	0.771232	548	1.78767	531	2.26481	574	1.26196	522	2.43654	905	14.4678	906	17.3492	1061	6.1387	956	12.7206	1329	74.637	1183	199.811	1828	11.9399	1386	113.673
296	0.999589	290	1.03353	305	0.767428	303	0.771232	548	1.78767	530	2.22941	571	1.25137	522	2.43654	904	14.465	906	17.3492	1061	6.1387	956	12.7206	1331	83.3968	1182	199.66	1834	11.9914	1385	113.599
295	0.981557	290	1.03353	305	0.767428	303	0.771232	548	1.78767	529	2.13336	573	1.25264	522	2.43654	906	14.6251	906	17.3492	1061	6.1387	956	12.7206	1332	85.3652	1177	195.653	1831	11.9449	1386	113.673
296	0.999589	290	1.03353	305	0.767428	303	0.771232	548	1.78767	528	2.12784	574	1.26196	524	2.52696	905	14.4678	906	17.3492	1061	6.1387	956	12.7206	1324	72.7053	1175	194.415	1831	11.9449	1386	113.673
296	0.999589	290	1.03353	305	0.767428	304	0.782505	548	1.78767	528	2.12784	574	1.26196	522	2.43654	906	14.6251	906	17.3492	1063	6.20637	956	12.7206	1326	73.0894	1191	218.208	1831	11.9449	1386	113.673
296	0.999589	290	1.03353	305	0.767428	303	0.771232	548	1.78767	531	2.30624	574	1.26196	522	2.43654	906	14.6251	906	17.3492	1063	6.20637	956	12.7206	1330	83.7533	1190	205.531	1834	11.9914	1386	113.673
296	1.02662	290	1.03353	305	0.767428	303	0.771232	548	1.78767	527	2.12227	574	1.26196	522	2.43654	906	14.6251	906	17.3492	1061	6.1387	956	12.7206	1331	84.608	1183	199.837	1831	11.9449	1386	113.673
293	0.999569	291	1.07946	305	0.767428	304	0.782505	548	1.78767	529	2.243	571	1.25137	522	2.43654	906	14.6251	906	17.3492	1061	6.1387	956	12.7206	1321	72.8459	1187	204.813	1828	11.9399	1386	113.673
294	1.01097	288	1.03776	305	0.767428	303	0.771232	548	1.78767	528	2.13163	571	1.25137	522	2.43654	906	14.6251	906	17.3492	1061	6.1387	956	12.7206	1331	85.1053	1181	198.128	1838	12.0697	1386	113.673
295	1.01546	290	1.04043	305	0.767428	303	0.771232	548	1.78767	530	2.25582	574	1.26196	522	2.43654	905	14.47	906	17.3492	1061	6.1387	956	12.7206	1326	83.5962	1176	195.966	1836	12.0404	1386	113.673
293	0.999569	290	1.04043	305	0.767428	302	0.766458	548	1.78767	527	2.12986	574	1.26196	522	2.43654	907	14.9056	906	17.3492	1061	6.1387	956	12.7206	1325	75.1782	1179	197.87	1836	12.0404	1386	113.673
293	0.999569	290	1.04043	305	0.767428	305	0.7871	548	1.78767	531	2.5247	574	1.26196	522	2.43654	906	14.6693	906	17.3492	1061	6.1387	956	12.7206	1330	83.8676	1177	197.23	1836	12.0404	1386	113.673
294	1.01097	290	1.04043	305	0.767428	303	0.771232	548	1.78767	530	2.26337	571	1.25137	522	2.43654	905	14.47	906	17.3492	1061	6.1387	957	12.739	1324	72.8654	1178	197.398	1830	11.9651	1386	113.673
296	1.03337	291	1.07946	305	0.767428	304	0.782505	548	1.78767	528	2.14299	574	1.26196	522	2.43654	906	14.6693	906	17.3492	1061	6.1387	952	12.6802	1331	85.1204	1189	204.944	1838	12.1056	1386	113.673
293	1.00639	291	1.07946	305	0.767428	303	0.771232	548	1.78767	529	2.25813	571	1.25137	522	2.43654	904	14.4804	906	17.3492	1061	6.1387	955	12.7043	1324	72.8775	1188	204.941	1833	11.9941	1386	113.673
294	1.01777	290	1.04043	305	0.767428	304	0.782505	548	1.78767	530	2.26337	571	1.25137	522	2.43654	906	14.7046	906	17.3492	1061	6.1387	956	12.7248	1325	75.4182	1183	199.837	1834	12.0437	1386	113.673
295	1.02223	290	1.04043	305	0.767428	302	0.766458	548	1.78767	527	2.12986	573	1.25264	522	2.43654	905	14.5253	906	17.3492	1061	6.1387	954	12.69	1330	84.024	1191	218.208	1835	12.065	1386	113.673
296	1.03337	290	1.04043	305	0.767428	303	0.771232	548	1.78767	527	2.12986	573	1.25264	522	2.43654	904	14.4804	906	17.3492	1061	6.1387	953	12.6841	1331	85.1204	1177	197.23	1837	12.0899	1386	113.673
296	1.03337	291	1.07946	305	0.767428	302	0.766458	548	1.78767	530	2.26337	573	1.25264	522	2.43654	904	14.4804	906	17.3492	1061	6.1387	953	12.6841	1324	72.879	1177	197.23	1831	11.9821	1386	113.673
294	1.01777	290	1.04043	305	0.767428	303	0.771232	548	1.78767	530	2.26337	573	1.25264	522	2.43654	904	14.4804	906	17.3492	1061	6.1387	957	12.739	1330	84.0556	1191	218.215	1830	11.9651	1386	113.673
296	1.03337	291	1.07946	305	0.767428	303	0.771232	548	1.78767	528	2.14299	573	1.25264	522	2.43654	904	14.4804	906	17.3492	1061	6.1387	953	12.6841	1330	84.0556	1171	194.839	1835	12.065	1386	113.673
296	1.03337	290	1.04043	305	0.767428	304	0.782505	548	1.78767	530	2.26337	573	1.25264	522	2.43654	906	14.7664	906	17.3492	1061	6.1387	956	12.7248	1322	72.8857	1190	212.025	1830	11.9651	1386	113.673
296	1.03337	290	1.04043	305	0.767428	303	0.771232	548	1.78767	528	2.14299	573	1.25264	522	2.43654	904	14.4827	906	17.3492	1061	6.1387	957	12.739	1330	84.0586	1188	205.219	1837	12.0899	1386	113.673
Nadir pont szamolasa
290	1.15382	288	1.07946	303	0.789084	296	0.936667	520	2.83714	521	2.5247	569	1.35386	522	2.57859	834	27.8594	795	72.8239	1057	6.84277	878	21.8763	1095	1410.09	957	3851.75	1819	12.4709	1327	133.578
		706	1000.73							-526	1.3
		-287	2.15382							-519	3.83714									-820	6.63							-1110	12.09
																				-794	73.8239							-956	3852.75

## Sheet: ER
ER250								ER500								ER1000								ER2500
Random		DFS		Degree		RWR		Random		DFS		Degree		RWR		Random		DFS		Degree		RWR		Random		DFS		Degree		RWR
|H|	var(H)	|H|	var(H)	|H|	var(H)	|H|	var(H)	|H|	var(H)	|H|	var(H)	|H|	var(H)	|H|	var(H)	|H|	var(H)	|H|	var(H)	|H|	var(H)	|H|	var(H)	|H|	var(H)	|H|	var(H)	|H|	var(H)	|H|	var(H)
58	76.1882	59	10.7963	54	16.2075	58	84.8778	88	551.214	107	293.633	94	351.967	92	436.31	162	1839.23	178	1344.57	156	1500.53	165	1438.34	237	13805	255	12315.8	249	12739	251	12623.8
61	104.786	63	21.7193	48	13.5829	52	29.8236	90	553.694	107	293.633	91	340.425	89	417.212	163	1841.47	179	1370.02	157	1503.39	168	1459.07	237	13805	255	12315.8	249	12739	250	12688.3
60	89.3764	62	12.0708	49	14.7455	55	59.3587	89	554.718	103	294.66	93	344.128	91	419.458	162	1839.23	179	1370.02	156	1500.53	167	1450.11	237	13805	255	12315.8	249	12739	250	12688.3
59	81.1681	61	11.0852	52	14.9005	57	75.3432	89	554.718	107	306.867	92	343.875	89	417.212	163	1841.47	177	1357.61	156	1500.53	166	1441.01	237	13820.3	255	12315.8	249	12739	250	12688.3
60	89.3764	60	10.9956	53	15.9103	58	84.8778	89	554.718	106	299.664	91	340.425	89	417.212	163	1841.47	179	1386.68	156	1500.53	166	1441.01	237	13835.6	255	12315.8	249	12739	250	12688.3
60	89.3764	61	11.0852	53	15.9103	58	84.8778	89	554.718	105	295.827	92	343.875	89	417.212	162	1839.23	178	1361.12	156	1500.53	166	1441.01	237	13835.6	255	12315.8	249	12739	250	12688.3
60	89.3764	61	11.0852	53	15.9103	52	32.939	89	554.718	104	295.202	92	343.875	89	417.212	163	1841.47	179	1386.68	156	1500.53	166	1441.01	237	13835.6	255	12315.8	249	12739	250	12688.3
59	81.1681	61	11.0852	53	15.9103	57	77.5537	89	554.718	106	299.664	92	343.875	89	417.212	163	1841.47	177	1357.61	157	1503.39	166	1441.01	237	13835.6	255	12315.8	249	12739	250	12688.3
61	104.917	61	11.0852	53	15.9103	54	60.9853	89	554.718	106	299.664	92	343.875	91	419.458	162	1866.29	177	1357.61	156	1500.53	166	1441.01	237	13835.6	255	12315.8	249	12739	250	12688.3
58	78.3261	61	11.0852	53	15.9103	55	62.995	89	554.718	105	295.827	91	340.425	89	417.212	161	1864.14	177	1357.61	157	1503.39	166	1441.01	237	13835.6	255	12315.8	249	12739	250	12688.3
60	91.4764	61	11.0852	53	15.9103	54	60.9853	89	554.718	105	295.827	92	343.875	89	417.212	162	1866.29	178	1361.12	156	1500.53	166	1441.01	237	13835.6	255	12315.8	249	12739	250	12688.3
59	81.3036	61	11.0852	53	15.9103	54	60.9853	89	554.718	106	299.664	92	343.875	89	417.212	162	1866.29	177	1357.61	156	1500.53	166	1441.01	237	13835.6	255	12315.8	249	12739	250	12688.3
60	91.4764	61	11.0852	53	15.9103	54	60.9853	89	554.718	106	299.664	92	343.875	89	417.212	162	1866.29	177	1357.61	156	1500.53	166	1441.01	237	13835.6	255	12315.8	249	12739	250	12688.3
58	78.3261	62	12.0708	53	15.9103	55	62.995	89	554.718	105	295.827	92	343.875	89	417.212	162	1866.29	177	1357.61	157	1503.39	167	1450.11	237	13835.6	255	12315.8	249	12739	250	12688.3
58	78.3261	61	11.0852	53	15.9103	54	60.9853	89	554.718	106	299.664	93	344.128	91	419.458	162	1866.29	177	1357.61	156	1500.53	166	1441.01	237	13835.6	255	12315.8	249	12739	250	12688.3
59	81.3036	61	11.0852	53	15.9103	55	62.995	89	554.718	106	299.664	92	343.875	89	417.212	162	1866.29	177	1357.61	156	1500.53	166	1441.01	237	13835.6	255	12329.7	249	12739	250	12702.6
61	110.228	62	12.0708	53	15.9103	57	77.5537	89	554.718	105	295.827	92	343.875	89	417.212	161	1864.14	177	1357.61	156	1500.53	166	1441.01	237	13835.6	255	12329.7	249	12739	249	12753.3
58	78.464	61	11.0852	53	15.9103	57	77.5537	89	554.718	105	295.827	92	343.875	89	417.212	162	1866.29	177	1357.61	156	1500.53	167	1450.11	237	13835.6	255	12329.7	249	12739	249	12753.3
60	91.7097	62	12.0708	53	15.9103	55	62.995	89	554.718	105	295.827	91	340.425	89	417.212	162	1866.29	177	1357.61	156	1500.53	167	1450.11	237	13835.6	255	12329.7	249	12739	249	12753.3
59	83.3036	62	12.0708	53	15.9103	54	60.9853	89	554.718	106	299.664	94	351.967	91	419.458	162	1866.29	177	1357.61	157	1503.39	166	1441.01	237	13835.6	255	12329.7	249	12739	249	12753.3
61	110.228	61	11.0852	53	15.9103	55	62.995	89	554.718	106	299.664	92	343.875	89	417.212	161	1864.14	177	1357.61	156	1500.53	167	1450.11	237	13835.6	255	12329.7	249	12739	249	12753.3
61	110.228	62	12.0708	53	15.9103	55	62.995	89	554.718	105	295.827	92	343.875	89	417.212	162	1866.29	177	1357.61	156	1500.53	167	1450.11	237	13835.6	255	12329.7	249	12739	249	12753.3
61	110.228	62	12.0708	53	15.9103	55	62.995	89	554.718	105	295.827	92	343.875	91	419.458	161	1864.14	177	1357.61	156	1500.53	166	1441.01	237	13835.6	255	12329.7	249	12739	249	12753.3
61	110.228	61	11.0852	53	15.9103	55	62.995	89	554.718	106	299.664	92	343.875	91	419.458	162	1866.29	177	1357.61	156	1500.53	167	1450.11	237	13835.6	255	12329.7	249	12739	249	12753.3
61	110.228	61	11.0852	53	15.9103	54	60.9853	89	554.718	106	299.664	92	343.875	89	417.212	162	1866.29	177	1357.61	156	1500.53	166	1441.01	237	13851	255	12329.7	249	12739	249	12753.3
61	110.228	61	11.0852	53	15.9103	54	60.9853	89	554.718	105	295.827	92	343.875	91	419.458	162	1866.29	179	1386.68	156	1500.53	166	1441.01	237	13851	255	12329.7	249	12739	249	12753.3
60	91.7097	61	11.0852	53	15.9103	55	62.995	89	554.718	105	295.827	92	343.875	89	417.212	162	1866.29	179	1386.68	156	1500.53	166	1441.01	237	13851	255	12329.7	249	12739	249	12753.3
60	91.7097	61	11.0852	53	15.9103	54	60.9853	89	554.718	106	299.664	91	340.425	89	417.212	162	1866.29	179	1386.68	156	1500.53	166	1441.01	237	13851	255	12329.7	249	12739	249	12753.3
60	91.7097	61	11.0852	53	15.9103	54	60.9853	89	554.718	106	299.664	91	340.425	89	417.212	162	1866.29	178	1383.2	156	1500.53	166	1441.01	237	13851	255	12329.7	249	12739	249	12753.3
60	91.7097	61	11.0852	53	15.9103	54	60.9853	89	554.718	106	299.664	92	343.875	89	417.212	162	1866.29	176	1376.41	156	1500.53	166	1441.01	237	13851	255	12329.7	249	12739	249	12753.3
58	78.464	61	11.0852	53	15.9103	54	60.9853	89	554.718	105	295.827	92	343.875	89	417.212	161	1864.14	178	1383.2	157	1503.39	166	1441.01	237	13851	255	12329.7	249	12739	249	12753.3
60	91.7097	62	12.0708	53	15.9103	55	62.995	89	554.718	106	299.664	91	340.425	89	417.212	162	1866.29	178	1383.2	156	1500.53	166	1441.01	237	13851	255	12329.7	249	12739	249	12753.3
60	91.7097	61	11.0852	53	15.9103	54	60.9853	89	554.718	106	299.664	91	340.425	92	436.31	162	1866.29	178	1383.2	156	1500.53	166	1441.01	237	13866.3	255	12329.7	249	12739	249	12753.3
60	91.7097	61	11.0852	53	15.9103	55	62.995	89	554.718	106	299.664	92	343.875	89	417.212	161	1864.14	178	1383.2	156	1500.53	166	1441.01	236	13893.9	255	12329.7	249	12739	249	12753.3
58	78.464	60	11.0289	53	15.9103	54	60.9853	89	554.718	106	299.664	92	343.875	91	419.458	162	1866.29	178	1383.2	156	1500.53	166	1441.01	235	13891.1	255	12329.7	249	12739	249	12753.3
59	83.3036	61	12.036	53	15.9103	54	60.9853	89	554.718	105	295.827	92	343.875	89	417.212	162	1866.29	178	1383.2	156	1500.53	166	1441.01	236	13893.9	255	12329.7	249	12739	249	12753.3
59	83.3036	60	11.0289	53	15.9103	55	62.995	89	554.718	105	295.827	92	343.875	92	436.31	162	1866.29	178	1383.2	156	1500.53	167	1450.11	236	13893.9	255	12329.7	249	12739	249	12753.3
61	112.753	60	11.0289	53	15.9103	54	60.9853	89	554.718	105	295.827	92	343.875	91	419.458	162	1866.29	178	1383.2	156	1500.53	166	1441.01	236	13893.9	255	12329.7	249	12739	249	12753.3
58	80.6364	60	11.0289	53	15.9103	55	62.995	89	554.718	106	299.664	92	343.875	89	417.212	162	1866.29	178	1383.2	156	1500.53	165	1438.34	235	13891.1	255	12329.7	249	12739	249	12753.3
60	91.8431	60	11.0289	53	15.9103	54	60.9853	89	554.718	107	306.867	91	340.425	89	417.212	162	1866.29	178	1383.2	156	1500.53	168	1459.07	236	13893.9	255	12329.7	249	12739	249	12753.3
59	83.5409	60	11.0289	53	15.9103	54	60.9853	89	554.718	103	294.66	94	351.967	89	417.212	162	1866.29	178	1383.2	156	1500.53	167	1450.11	236	13909.3	255	12329.7	249	12739	249	12753.3
58	80.6364	60	11.0289	53	15.9103	52	32.939	89	554.718	106	299.664	92	343.875	89	417.212	162	1866.29	178	1383.2	156	1500.53	166	1441.01	236	13909.3	255	12329.7	249	12739	249	12753.3
58	80.6364	60	11.0289	53	15.9103	57	81.659	89	554.718	105	295.827	91	340.425	89	417.212	162	1866.29	178	1383.2	157	1509.61	166	1441.01	236	13909.3	255	12329.7	249	12739	249	12753.3
58	80.6364	60	11.0289	53	15.9103	52	62.2467	89	554.718	104	295.202	92	343.875	89	417.212	162	1866.29	178	1383.2	154	1508.82	166	1441.01	236	13909.3	255	12329.7	249	12739	249	12753.3
59	83.5409	60	11.0289	53	15.9103	55	68.995	89	554.718	107	306.867	91	340.425	89	417.212	162	1866.29	178	1383.2	157	1509.61	166	1441.01	236	13909.3	255	12329.7	249	12739	249	12753.3
59	83.5409	60	11.0289	53	15.9103	56	81.1757	89	554.718	106	299.664	92	343.875	89	417.212	162	1866.29	178	1383.2	157	1509.61	166	1441.01	236	13909.3	255	12329.7	249	12739	249	12753.3
61	112.819	60	11.0289	53	15.9103	54	64.689	89	554.718	106	299.664	92	343.875	89	417.212	161	1864.14	178	1383.2	157	1509.61	166	1441.01	236	13909.3	255	12343.7	249	12739	249	12753.3
58	80.7744	60	11.0289	53	15.9103	55	68.995	89	554.718	105	295.827	92	343.875	89	417.212	162	1866.29	178	1383.2	157	1509.61	166	1441.01	236	13909.3	255	12343.7	249	12739	249	12753.3
60	94.1764	60	11.0289	53	15.9103	55	68.995	89	554.718	107	306.867	92	343.875	89	417.212	161	1864.14	178	1383.2	157	1509.61	166	1441.01	236	13909.3	255	12343.7	249	12739	249	12753.3
59	83.6765	60	11.0289	53	15.9103	55	68.995	89	554.718	105	295.827	92	343.875	89	417.212	162	1866.29	178	1383.2	157	1509.61	166	1441.01	236	13909.3	255	12343.7	249	12739	249	12753.3
61	69.7366	71	3.54533	59	10.3545	60	6.24306	92	508.331	102	326.281	91	492.315	93	522.106	160	1807.73	177	1418.88	161	1527.39	164	1493.44	223	15092.3	244	13352.5	245	13194.5	253	12651.7
58	61.3261	72	3.58025	58	9.1192	63	7.3293	91	499.634	106	343.438	93	499.891	93	522.106	159	1805.45	177	1418.88	164	1535.76	163	1478.63	223	15092.3	243	13422	244	13204	252	12673.2
60	64.5764	71	3.54533	59	10.3545	62	6.59651	92	508.331	105	333.427	92	495.853	93	522.106	160	1807.73	177	1418.88	163	1532.89	164	1493.44	223	15092.3	243	13422	244	13218.8	252	12673.2
59	63.9138	71	3.54533	59	10.3545	61	6.32679	92	508.331	104	329.645	91	492.315	93	522.106	160	1807.73	177	1418.88	164	1535.76	164	1493.44	223	15092.3	243	13422	244	13218.8	252	12673.2
61	69.7366	71	3.54533	58	9.1192	61	6.32679	92	508.331	103	329.204	91	492.315	93	522.106	160	1807.73	176	1421.15	164	1541.91	163	1478.63	223	15092.3	243	13422	244	13218.8	252	12687.5
61	69.7366	71	3.54533	59	10.3545	62	6.59651	92	508.331	104	329.645	91	492.315	93	522.106	160	1807.73	177	1424.53	160	1530.74	164	1493.44	223	15092.3	243	13422	244	13218.8	252	12687.5
61	69.7366	71	3.54533	59	10.3545	62	6.59651	92	508.331	104	329.645	91	492.315	93	522.106	160	1807.73	176	1421.15	161	1533.63	164	1493.44	223	15092.3	243	13422	244	13218.8	252	12687.5
61	69.7366	71	3.54533	58	9.1192	61	6.32679	92	508.331	102	326.281	91	492.315	93	522.106	160	1807.73	176	1421.15	163	1538.99	164	1493.44	223	15092.3	243	13422	244	13218.8	252	12701.7
61	69.7366	71	3.54533	59	10.3545	62	6.59651	92	508.331	105	333.427	91	492.315	93	522.106	160	1807.73	176	1421.15	162	1536.46	164	1493.44	223	15092.3	243	13422	244	13218.8	252	12701.7
61	69.7366	71	3.54533	59	10.3545	60	6.24306	92	508.331	104	329.645	91	492.315	93	522.106	160	1807.73	176	1421.15	164	1541.91	163	1478.63	223	15092.3	243	13422	244	13218.8	252	12701.7
61	69.7366	71	3.54533	59	10.3545	61	6.32679	92	508.331	105	333.427	92	495.853	93	522.106	160	1807.73	176	1421.15	164	1541.91	163	1478.63	223	15092.3	243	13422	244	13218.8	252	12701.7
61	69.7366	71	3.54533	58	9.1192	62	6.59651	92	508.331	104	329.645	92	495.853	93	522.106	160	1807.73	176	1421.15	164	1541.91	163	1478.63	223	15092.3	243	13422	244	13218.8	252	12701.7
61	69.7366	71	3.54533	58	9.1192	60	6.24306	92	508.331	104	329.645	92	495.853	93	522.106	160	1807.73	176	1421.15	164	1541.91	164	1493.44	223	15092.3	243	13422	244	13233.5	252	12715.9
61	69.7366	71	3.54533	59	10.3545	62	6.59651	92	508.331	104	329.645	92	495.853	93	522.106	160	1807.73	176	1421.15	164	1541.91	164	1493.44	223	15092.3	243	13422	244	13248.2	251	12737.7
61	69.7366	71	3.54533	59	10.3545	62	6.59651	92	508.331	104	329.645	91	492.315	93	522.106	160	1807.73	176	1421.15	164	1541.91	163	1478.63	222	15143.3	243	13422	244	13248.2	251	12737.7
61	69.7366	71	3.54533	59	10.3545	61	6.32679	92	508.331	104	329.645	91	492.315	93	522.106	160	1807.73	176	1421.15	164	1541.91	164	1493.44	222	15143.3	243	13422	244	13263	251	12737.7
61	69.7366	71	3.54533	59	10.3545	61	6.32679	92	508.331	104	329.645	92	495.853	93	522.106	160	1807.73	176	1421.15	164	1541.91	163	1478.63	222	15143.3	243	13422	244	13263	251	12737.7
61	69.7366	71	3.54533	59	10.3545	61	6.32679	92	508.331	104	329.645	92	495.853	93	522.106	160	1807.73	176	1421.15	164	1541.91	164	1493.44	222	15143.3	243	13422	244	13263	251	12737.7
61	69.7366	71	3.54533	59	10.3545	62	6.59651	92	508.331	104	329.645	92	495.853	93	522.106	160	1807.73	176	1421.15	164	1541.91	163	1478.63	222	15143.3	243	13422	244	13263	251	12737.7
61	69.7366	71	3.54533	59	10.3545	62	6.59651	92	508.331	105	333.427	92	495.853	93	522.106	159	1805.45	176	1421.15	164	1541.91	164	1493.44	222	15143.3	243	13422	244	13263	251	12737.7
61	69.7366	71	3.54533	59	10.3545	61	6.32679	92	508.331	105	333.427	92	495.853	93	522.106	160	1807.73	176	1421.15	164	1548.05	164	1493.44	222	15159.9	243	13422	244	13263	251	12737.7
61	69.7366	71	3.54533	59	10.3545	62	6.59651	92	508.331	104	329.645	92	495.853	93	536.472	160	1807.73	176	1421.15	161	1539.76	164	1493.44	222	15159.9	243	13422	244	13263	251	12737.7
61	69.7366	71	3.54533	59	10.3545	61	6.32679	92	508.331	104	329.645	92	495.853	91	528.513	160	1807.73	176	1421.15	162	1542.65	164	1493.44	222	15159.9	243	13422	244	13263	251	12737.7
61	69.7366	71	3.54533	58	9.1192	62	6.59651	92	508.331	103	329.204	91	492.315	92	532.44	160	1807.73	176	1421.15	162	1542.65	164	1493.44	222	15159.9	243	13422	244	13263	251	12737.7
61	69.7366	71	3.54533	59	10.3545	61	6.32679	92	508.331	105	333.427	92	495.853	92	532.44	160	1807.73	176	1421.15	162	1542.65	163	1478.63	222	15159.9	243	13422	244	13263	251	12737.7
61	69.7366	71	3.54533	59	10.3545	62	6.59651	92	508.331	104	329.645	92	495.853	92	532.44	159	1805.45	176	1421.15	164	1548.05	164	1499.5	222	15159.9	243	13422	244	13263	251	12737.7
61	69.7366	71	3.54533	59	10.3545	62	6.59651	92	508.331	104	329.645	92	495.853	92	532.44	160	1807.73	176	1421.15	164	1548.05	163	1484.68	222	15159.9	243	13422	244	13263	251	12737.7
61	69.7366	71	3.54533	59	10.3545	62	6.59651	92	508.331	104	329.645	91	492.315	92	532.44	160	1807.73	176	1421.15	164	1548.05	164	1499.5	222	15159.9	243	13422	244	13263	251	12737.7
61	69.7366	71	3.54533	59	10.3545	61	6.32679	91	499.634	103	329.204	91	492.315	92	532.44	160	1807.73	177	1424.56	162	1542.65	164	1499.5	222	15159.9	243	13422	244	13263	251	12737.7
61	69.7366	71	3.54533	59	10.3545	62	6.59651	92	508.331	104	329.645	91	492.315	92	532.44	160	1807.73	177	1430.2	164	1548.05	164	1499.5	222	15159.9	243	13422	244	13263	251	12737.7
61	69.7366	71	3.54533	59	10.3545	60	6.24306	92	508.331	104	329.645	91	492.315	92	532.44	159	1805.45	176	1426.82	161	1539.76	164	1499.5	222	15159.9	243	13422	244	13263	251	12737.7
61	69.7366	71	3.54533	59	10.3545	62	6.59651	92	508.331	102	326.281	92	495.853	92	532.44	160	1807.73	176	1426.82	164	1548.05	164	1499.5	222	15159.9	243	13422	244	13263	251	12737.7
61	69.7366	71	3.54533	59	10.3545	61	6.32679	91	499.634	105	333.427	92	495.853	92	532.44	160	1807.73	176	1426.82	162	1542.65	164	1499.5	222	15159.9	243	13422	244	13263	251	12737.7
61	69.7366	72	3.58025	59	10.3545	62	6.59651	92	508.331	104	329.645	92	495.853	92	532.44	160	1807.73	177	1435.93	164	1548.05	164	1499.5	222	15159.9	243	13422	244	13263	251	12737.7
61	69.7366	71	3.54533	59	10.3545	61	6.32679	92	508.331	103	329.204	91	492.315	92	532.44	159	1805.45	175	1429.16	162	1542.65	164	1499.5	222	15159.9	243	13422	244	13263	251	12737.7
61	69.7366	72	3.58025	59	10.3545	62	6.59651	92	508.331	105	333.427	91	492.315	92	532.44	159	1805.45	176	1432.53	162	1542.65	164	1499.5	222	15159.9	243	13422	244	13263	251	12737.7
61	69.7366	71	3.54533	59	10.3545	61	6.32679	92	508.331	104	329.645	92	495.853	92	532.44	160	1807.73	176	1432.53	162	1542.65	164	1499.5	222	15159.9	243	13422	244	13263	251	12737.7
61	69.7366	71	3.54533	59	10.3545	62	6.59651	92	508.331	104	329.645	92	495.853	92	532.44	160	1807.73	176	1432.53	164	1548.05	164	1499.5	222	15159.9	243	13422	244	13263	251	12737.7
60	64.5764	71	3.54533	58	9.1192	60	6.24306	92	508.331	104	329.645	91	492.315	92	532.44	160	1807.73	176	1432.53	162	1542.65	164	1499.5	222	15159.9	243	13422	244	13263	251	12737.7
61	69.7366	71	3.54533	59	10.3545	62	6.59651	92	508.331	104	329.645	91	492.315	92	532.44	160	1807.73	176	1432.53	164	1548.05	164	1499.5	222	15159.9	243	13422	244	13263	251	12737.7
61	69.7366	71	3.54533	59	10.3545	61	6.32679	92	508.331	105	333.427	92	495.853	92	532.44	160	1807.73	176	1432.53	162	1542.65	164	1499.5	222	15159.9	243	13422	244	13263	251	12737.7
61	69.7366	71	3.54533	59	10.3545	61	6.32679	92	508.331	104	329.645	92	495.853	92	532.44	160	1807.73	176	1432.53	164	1554.22	164	1499.5	222	15159.9	243	13422	244	13263	251	12737.7
61	69.7366	71	3.54533	59	10.3545	60	6.24306	92	508.331	104	329.645	92	495.853	92	532.44	160	1807.73	176	1432.53	161	1539.81	164	1499.5	222	15159.9	243	13422	244	13263	251	12737.7
61	69.7366	71	3.54533	59	10.3545	61	6.32679	92	508.331	104	329.645	91	492.315	92	532.44	160	1807.73	176	1432.53	162	1548.83	164	1499.5	222	15159.9	243	13422	244	13263	251	12737.7
61	69.7366	71	3.54533	59	10.3545	60	6.24306	92	508.331	104	329.645	92	495.853	92	532.44	160	1807.73	176	1432.53	163	1551.33	164	1499.5	222	15159.9	243	13422	244	13263	251	12737.7
61	69.7366	71	3.54533	59	10.3545	62	6.59651	92	508.331	104	329.645	91	492.315	92	532.44	160	1807.73	176	1432.53	164	1554.22	164	1499.5	222	15159.9	243	13422	244	13263	251	12737.7
61	69.7366	71	3.54533	59	10.3545	61	6.32679	92	508.331	104	329.645	91	492.315	92	532.44	160	1807.73	176	1432.53	164	1554.22	164	1499.5	222	15159.9	243	13422	244	13263	251	12737.7
61	69.7366	71	3.54533	59	10.3545	60	6.24306	92	508.331	105	333.427	92	495.853	92	532.44	160	1807.73	176	1432.53	164	1554.22	164	1499.5	222	15159.9	243	13422	244	13263	251	12737.7
61	69.7366	71	3.54533	59	10.3545	62	6.59651	92	508.331	105	333.427	92	495.853	92	532.44	160	1807.73	176	1432.53	164	1554.22	163	1484.68	222	15159.9	243	13422	244	13263	251	12737.7
61	69.7366	71	3.54533	59	10.3545	62	6.59651	92	508.331	105	333.427	91	492.315	92	532.44	160	1807.73	176	1432.53	164	1554.22	164	1499.5	222	15159.9	243	13422	244	13263	251	12737.7
55	37.7223	62	5.71592	53	8.43859	56	10.0686	92	591.875	105	358.018	88	433.646	94	462.372	165	1657.03	174	1501.25	159	1228.34	167	1317.01	250	13062.1	239	13554.6	247	13059.1	248	12775.9
59	55.4053	66	6.67677	55	10.8132	58	16.1537	92	591.875	106	361.608	90	450.494	93	449.526	165	1657.03	173	1498.29	162	1244.16	166	1308.26	249	13070.7	239	13554.6	247	13073.7	248	12775.9
58	44.1537	64	6.25	54	9.65192	57	11.3081	92	591.875	106	361.608	89	437.639	94	462.372	165	1657.03	174	1507.15	160	1231.84	167	1317.01	250	13076.6	239	13554.6	247	13073.7	248	12775.9
57	40.2204	63	5.87805	53	8.43859	57	11.3081	92	591.875	106	361.608	89	437.639	94	462.372	165	1657.03	172	1501.31	160	1231.84	167	1317.01	250	13076.6	239	13554.6	247	13073.7	248	12775.9
56	37.8543	65	6.42225	53	8.43859	57	11.3081	92	591.875	106	361.608	89	437.639	94	462.372	165	1657.03	173	1504.2	160	1231.84	167	1317.01	250	13076.6	239	13554.6	247	13073.7	248	12775.9
56	37.8543	63	5.87805	53	9.41972	56	10.0686	92	591.875	106	361.608	89	437.639	94	462.372	165	1657.03	173	1504.2	160	1231.84	167	1317.01	249	13070.7	239	13554.6	247	13073.7	248	12775.9
57	40.2204	64	6.25	52	8.43898	57	11.3081	92	591.875	106	361.608	89	437.639	94	462.372	165	1657.03	173	1504.2	162	1244.16	167	1317.01	249	13085.2	239	13554.6	247	13073.7	248	12775.9
57	40.2204	63	5.87805	53	9.41972	57	11.3081	92	591.875	105	358.018	88	433.646	94	462.372	165	1657.03	173	1504.2	159	1228.34	167	1317.01	248	13108.5	239	13569.7	247	13073.7	248	12775.9
57	40.2204	63	5.87805	51	8.54748	57	11.3081	92	591.875	106	361.608	88	433.646	94	462.372	165	1657.03	173	1504.2	160	1231.84	167	1317.01	249	13114.2	239	13569.7	247	13073.7	248	12775.9
57	40.2204	63	5.87805	52	8.82359	57	11.3081	92	591.875	106	361.608	89	437.639	94	462.372	165	1657.03	173	1504.2	160	1231.84	167	1317.01	249	13128.8	239	13569.7	246	13126.5	248	12775.9
57	40.2204	64	6.25	51	8.54748	56	10.0686	92	591.875	106	361.608	89	437.639	94	462.372	165	1657.03	173	1504.2	160	1231.84	167	1317.01	248	13137.7	239	13569.7	246	13126.5	248	12775.9
56	37.8543	64	6.25	51	8.54748	57	11.3081	92	591.875	106	361.608	88	433.646	93	449.526	165	1657.03	173	1504.2	160	1231.84	167	1317.01	248	13137.7	239	13569.7	246	13126.5	248	12775.9
57	40.2204	65	6.42225	51	8.54748	57	11.3081	92	591.875	106	361.608	89	437.639	94	462.372	165	1657.03	173	1504.2	160	1231.84	167	1317.01	248	13137.7	239	13569.7	246	13126.5	248	12775.9
56	37.8543	63	5.87805	51	8.54748	57	11.3081	92	591.875	106	361.608	89	437.639	94	462.372	165	1657.03	173	1504.2	159	1228.34	167	1317.01	248	13137.7	239	13569.7	246	13126.5	248	12775.9
56	37.8543	62	5.71592	52	8.82359	57	11.3081	92	591.875	106	361.608	89	437.639	94	462.372	165	1657.03	173	1504.2	160	1231.84	167	1317.01	248	13137.7	239	13569.7	246	13126.5	248	12775.9
57	40.2204	65	6.42225	52	8.82359	57	11.3081	92	596.983	106	361.608	89	437.639	94	462.372	165	1657.03	173	1504.2	160	1231.84	167	1317.01	248	13137.7	239	13569.7	246	13126.5	248	12775.9
57	40.2204	63	5.87805	51	8.54748	57	11.3081	92	601.831	106	361.608	88	433.646	94	462.372	165	1657.03	173	1504.2	160	1231.84	167	1317.01	248	13137.7	239	13569.7	246	13126.5	248	12775.9
57	40.2204	64	6.25	51	8.54748	57	11.3081	92	601.831	106	361.608	89	437.639	94	462.372	165	1657.03	173	1504.2	160	1231.84	167	1317.01	248	13137.7	239	13569.7	246	13126.5	248	12775.9
57	40.2204	63	5.87805	52	8.82359	56	10.0686	92	601.831	106	361.608	89	437.639	94	462.372	165	1657.03	173	1504.2	160	1231.84	167	1317.01	248	13137.7	239	13569.7	246	13126.5	248	12775.9
57	40.2204	63	5.87805	51	8.54748	57	11.3081	92	601.831	106	361.608	89	437.639	94	462.372	165	1657.03	173	1504.2	158	1235.96	167	1317.01	248	13152.2	239	13569.7	246	13126.5	248	12775.9
57	40.2204	63	5.87805	52	8.82359	57	11.3081	92	601.831	106	361.608	88	433.646	94	462.372	165	1657.03	173	1504.2	162	1266.46	166	1308.26	248	13152.2	239	13569.7	246	13126.5	248	12775.9
57	40.2204	63	5.87805	51	8.54748	57	11.3081	92	601.831	106	361.608	88	433.646	94	462.372	165	1657.03	173	1504.2	161	1251.75	167	1317.01	248	13152.2	239	13569.7	246	13141.1	248	12775.9
57	40.2204	64	6.25	51	8.54748	57	11.3081	92	601.831	106	361.608	89	437.639	94	462.372	165	1657.03	173	1504.2	160	1242.97	167	1317.01	248	13152.2	239	13569.7	246	13141.1	248	12775.9
57	40.2204	64	6.25	51	8.54748	57	11.3081	92	601.831	106	361.608	89	437.639	94	462.372	165	1657.03	173	1504.2	159	1239.45	167	1317.01	248	13152.2	239	13569.7	246	13141.1	248	12775.9
57	40.2204	63	5.87805	51	8.54748	57	11.3081	92	601.831	106	361.608	90	450.494	94	462.372	165	1657.03	173	1504.2	159	1239.45	167	1317.01	248	13152.2	239	13569.7	246	13141.1	248	12775.9
57	40.2204	63	5.87805	51	8.54748	57	11.3081	92	601.831	106	361.608	90	450.494	94	462.372	165	1657.03	173	1504.2	161	1251.75	167	1317.01	248	13152.2	239	13569.7	246	13141.1	248	12775.9
57	40.2204	63	5.87805	51	8.54748	57	11.3081	92	601.831	105	358.018	90	450.494	94	462.372	165	1657.03	173	1504.2	159	1239.45	167	1317.01	248	13152.2	239	13584.8	246	13141.1	248	12775.9
58	44.1537	66	6.67677	51	8.54748	57	11.3081	92	601.831	106	361.608	89	437.639	94	462.372	165	1657.03	173	1504.2	159	1239.45	167	1317.01	248	13152.2	239	13584.8	246	13141.1	248	12775.9
57	40.2204	63	5.87805	52	8.82359	56	10.0686	92	601.831	106	361.608	90	450.494	94	462.372	165	1657.03	173	1504.2	158	1235.96	167	1317.01	248	13166.8	238	13626.4	246	13141.1	248	12775.9
57	40.2204	63	5.87805	51	8.54748	56	10.0686	92	601.831	105	358.018	89	437.639	94	462.372	165	1657.03	173	1504.2	159	1239.45	167	1317.01	248	13166.8	238	13626.4	246	13141.1	248	12775.9
57	40.2204	64	6.25	52	8.82359	58	16.1537	92	601.831	106	361.608	89	437.639	94	462.372	165	1657.03	173	1504.2	159	1239.45	167	1317.01	248	13166.8	238	13626.4	246	13141.1	248	12775.9
57	40.2204	62	5.71592	51	8.54748	57	11.3081	92	601.831	106	361.608	89	437.639	94	462.372	165	1657.03	173	1504.2	159	1239.45	167	1317.01	248	13166.8	238	13626.4	246	13141.1	248	12775.9
56	37.8543	66	6.67677	51	8.54748	57	11.3081	92	601.831	106	361.608	89	437.639	92	451.005	165	1657.03	173	1504.2	159	1239.45	167	1317.01	248	13166.8	238	13626.4	246	13141.1	248	12775.9
57	40.2204	64	6.25	52	8.82359	57	11.3081	92	601.831	106	361.608	88	433.646	93	453.956	165	1657.03	173	1504.2	159	1239.45	167	1317.01	248	13166.8	238	13626.4	246	13141.1	248	12775.9
57	40.2204	63	5.87805	51	8.54748	57	11.3081	92	601.831	106	361.608	89	437.639	93	453.956	165	1657.03	173	1504.2	160	1242.97	167	1317.01	248	13166.8	238	13626.4	246	13141.1	248	12775.9
58	44.1537	65	6.42225	51	8.54748	57	11.3081	92	601.831	106	361.608	88	433.646	93	453.956	165	1657.03	173	1504.2	158	1235.96	167	1317.01	248	13166.8	238	13626.4	246	13141.1	248	12775.9
57	40.2204	64	6.25	51	8.54748	57	11.3081	92	601.831	106	361.608	90	450.494	93	453.956	165	1657.03	173	1504.2	160	1242.97	167	1317.01	248	13181.4	238	13626.4	246	13141.1	248	12775.9
57	40.2204	64	6.25	52	8.82359	57	11.3081	92	601.831	106	361.608	88	433.646	93	453.956	165	1657.03	174	1507.15	159	1239.45	167	1317.01	247	13175.9	238	13626.4	246	13141.1	248	12775.9
57	40.2204	64	6.25	51	8.54748	56	10.0686	92	601.831	106	361.608	89	437.639	93	453.956	165	1657.03	174	1507.15	159	1239.45	167	1317.01	248	13181.4	238	13626.4	246	13141.1	247	12841.8
57	40.2204	64	6.25	51	8.54748	58	16.1537	92	601.831	106	361.608	90	450.494	93	453.956	165	1657.03	173	1504.2	159	1239.45	167	1317.01	248	13181.4	238	13626.4	246	13141.1	247	12841.8
58	44.1537	63	5.87805	52	8.82359	57	11.3081	92	601.831	106	361.608	88	433.646	93	453.956	165	1657.03	173	1504.2	160	1242.97	167	1317.01	248	13181.4	238	13641.6	246	13141.1	247	12841.8
57	40.2204	64	6.25	52	8.82359	57	11.3081	92	601.831	106	361.608	89	437.639	93	453.956	165	1657.03	173	1504.2	159	1239.45	167	1317.01	248	13181.4	238	13641.6	246	13141.1	247	12841.8
55	37.7223	65	6.42225	51	8.54748	57	11.3081	92	601.831	106	361.608	88	433.646	92	451.005	165	1657.03	173	1504.2	159	1239.45	167	1317.01	248	13181.4	238	13641.6	246	13141.1	247	12841.8
58	44.1537	63	5.87805	51	8.54748	57	11.3081	92	601.831	106	361.608	89	437.639	93	453.956	165	1657.03	173	1504.2	161	1251.75	167	1317.01	247	13175.9	238	13641.6	246	13141.1	247	12841.8
57	40.2204	63	5.87805	51	8.54748	57	11.3081	92	601.831	105	358.018	88	433.646	93	453.956	165	1657.03	173	1504.2	160	1242.97	167	1317.01	248	13181.4	238	13641.6	246	13141.1	247	12841.8
56	37.8543	63	5.87805	51	8.54748	56	10.0686	92	601.831	106	361.608	89	437.639	93	453.956	165	1657.03	173	1504.2	161	1251.75	167	1317.01	248	13181.4	238	13641.6	246	13141.1	247	12841.8
57	40.2204	63	5.87805	51	8.54748	57	11.3081	92	601.831	106	361.608	89	437.639	93	453.956	165	1657.03	173	1504.2	161	1251.75	167	1317.01	248	13181.4	238	13641.6	246	13141.1	247	12841.8
58	44.1537	64	6.25	51	8.54748	57	11.3081	92	601.831	106	361.608	89	437.639	93	453.956	165	1657.03	173	1504.2	161	1251.75	167	1317.01	248	13181.4	238	13641.6	246	13141.1	247	12841.8
57	40.2204	64	6.25	51	8.54748	57	11.3081	92	601.831	106	361.608	89	437.639	93	453.956	165	1657.03	173	1504.2	161	1251.75	167	1317.01	248	13181.4	238	13641.6	246	13141.1	247	12841.8
57	40.2204	64	6.25	52	8.82359	57	11.3081	92	601.831	106	361.608	89	437.639	93	453.956	165	1657.03	173	1504.2	162	1266.46	167	1317.01	248	13181.4	238	13641.6	246	13141.1	247	12841.8
63	86.0277	70	7.42122	55	15.5769	61	23.5399	94	559.478	100	330.812	80	407.469	83	542.131	166	1691.54	171	1612.02	162	1410.37	167	1551.26	246	13038.9	242	13328	242	13194.3	240	13483
58	64.464	69	6.94308	58	29.8089	57	16.2555	92	551.766	99	326.88	84	445.55	85	564.837	164	1679.94	171	1612.02	164	1428.64	167	1551.26	246	13068	242	13328	242	13194.3	239	13554.1
62	72.1449	70	7.42122	57	19.0625	58	18.5675	93	555.59	100	330.812	82	421.085	84	551.027	165	1682.61	171	1612.02	163	1419.49	167	1551.26	246	13068	242	13328	242	13194.3	239	13554.1
61	67.6711	70	7.42122	55	15.5769	59	22.5918	93	555.59	100	330.812	81	413.291	84	551.027	164	1686.37	171	1612.02	164	1428.64	167	1551.26	246	13068	242	13328	242	13194.3	239	13554.1
59	66.0833	70	7.42122	55	15.5769	60	22.7764	93	555.59	100	334.452	82	421.085	84	551.027	165	1688.85	171	1612.02	164	1428.64	167	1551.26	245	13091.8	242	13328	242	13194.3	239	13554.1
60	66.7764	70	7.42122	55	15.5769	60	22.7764	93	555.59	99	330.516	82	421.085	84	551.027	164	1686.37	171	1612.02	164	1428.64	167	1551.26	245	13091.8	242	13328	242	13194.3	239	13554.1
62	72.1449	70	7.42122	55	15.5769	60	22.7764	94	559.478	100	334.452	82	421.085	84	551.027	164	1686.37	171	1618.18	164	1428.64	167	1575.77	245	13091.8	242	13328	242	13194.3	239	13554.1
62	72.1449	70	7.42122	55	15.5769	60	22.7764	94	559.478	100	334.452	82	421.085	83	542.131	164	1686.37	171	1618.18	164	1428.64	166	1554.34	245	13091.8	242	13328	242	13194.3	239	13554.1
62	72.1449	70	7.42122	55	15.5769	60	22.7764	94	559.478	100	334.452	82	421.085	84	551.027	165	1689.02	171	1618.18	164	1428.64	167	1575.77	245	13091.8	242	13328	242	13194.3	239	13569.2
62	72.1449	70	7.42122	58	29.8089	60	22.7764	93	555.59	100	334.452	82	421.085	84	551.027	165	1689.02	171	1618.18	164	1428.64	167	1575.77	245	13106.4	242	13328	242	13194.3	239	13569.2
62	72.1449	70	7.42122	55	15.5769	60	22.7764	94	559.478	100	334.452	82	421.085	84	551.027	165	1689.02	171	1618.18	164	1428.64	166	1554.34	245	13106.4	242	13328	242	13194.3	239	13569.2
62	72.1449	70	7.42122	57	19.0625	60	22.7764	93	555.59	100	334.452	82	421.085	84	551.027	165	1689.02	171	1618.18	164	1428.64	166	1554.34	245	13106.4	242	13328	242	13194.3	239	13569.2
62	72.1449	70	7.42122	55	15.5769	60	22.7764	93	555.59	100	334.452	82	421.085	84	551.027	165	1689.02	171	1618.18	164	1428.64	167	1575.77	245	13106.4	242	13328	242	13209.1	239	13569.2
62	72.1449	70	7.42122	58	29.8089	60	22.7764	94	559.478	100	334.452	82	421.085	84	551.027	165	1689.07	171	1618.18	164	1428.64	167	1575.77	245	13106.4	242	13328	242	13209.1	239	13569.2
62	72.1449	70	7.42122	55	15.5769	60	22.7764	94	559.478	100	334.452	82	421.085	84	551.027	165	1689.07	171	1618.18	164	1428.64	167	1575.77	245	13106.4	242	13328	241	13263.6	239	13569.2
63	86.0277	70	7.42122	55	15.5769	60	22.7764	93	555.59	100	334.452	82	421.085	84	551.027	163	1696.41	171	1618.18	164	1428.64	166	1560.48	245	13106.4	242	13328	241	13263.6	239	13569.2
62	72.1449	70	7.42122	55	15.5769	60	22.7764	93	555.59	100	334.452	82	421.085	84	551.027	165	1701.66	171	1618.18	163	1419.49	166	1560.48	245	13106.4	242	13328	241	13263.6	239	13569.2
62	72.1449	70	7.42122	55	15.5769	60	22.7764	94	559.478	100	334.452	82	421.085	84	551.027	164	1699.19	170	1633.8	164	1428.64	166	1560.48	245	13106.4	242	13342.9	241	13263.6	239	13569.2
62	72.1449	70	7.42122	55	15.5769	60	22.7764	93	555.59	100	334.452	82	421.085	84	551.027	165	1701.66	170	1633.8	164	1428.64	166	1560.48	245	13106.4	241	13397.9	241	13263.6	239	13569.2
63	86.0277	70	7.42122	55	15.5769	60	22.7764	94	559.478	100	334.452	82	421.085	84	551.027	163	1696.58	170	1633.8	164	1428.64	166	1560.48	245	13106.4	241	13397.9	241	13263.6	239	13569.2
62	72.1449	70	7.42122	55	15.5769	60	22.7764	93	555.59	100	334.452	82	421.085	84	551.027	165	1701.7	170	1633.8	164	1428.64	166	1560.48	245	13106.4	241	13397.9	241	13263.6	239	13569.2
62	72.1449	70	7.42122	55	15.5769	60	22.7764	93	555.59	100	334.452	80	407.469	84	551.027	164	1699.22	170	1633.8	164	1428.64	166	1560.48	245	13106.4	241	13397.9	241	13263.6	239	13569.2
61	67.6711	70	7.42122	55	15.5769	60	22.7764	93	555.59	100	334.452	80	407.469	84	551.027	163	1696.58	170	1633.8	163	1419.49	166	1560.48	245	13106.4	241	13397.9	241	13263.6	239	13569.2
62	72.1449	70	7.42122	58	29.8089	60	22.7764	93	555.59	100	334.452	82	421.085	84	551.027	163	1696.58	170	1633.8	163	1419.49	166	1560.48	245	13106.4	241	13397.9	241	13263.6	239	13569.2
62	72.1449	70	7.42122	58	30.4295	60	22.7764	93	555.59	100	334.452	82	421.085	84	551.027	163	1696.58	170	1633.8	164	1428.64	166	1560.48	245	13106.4	241	13397.9	241	13263.6	239	13569.2
62	72.1449	70	7.42122	55	18.2314	60	22.7764	93	555.59	99	330.516	82	421.085	84	551.027	165	1701.85	170	1633.8	164	1428.64	166	1560.48	245	13106.4	241	13397.9	241	13263.6	239	13569.2
62	72.1449	70	7.42122	57	21.0976	60	22.7764	93	555.59	99	330.516	82	421.085	84	551.027	165	1701.85	170	1633.8	164	1428.64	166	1560.48	245	13106.4	241	13397.9	241	13263.6	239	13569.2
62	72.1449	70	7.42122	56	19.3543	60	22.7764	93	555.59	100	334.452	82	421.085	84	551.027	165	1701.85	170	1633.8	163	1419.49	166	1560.48	245	13106.4	241	13397.9	241	13263.6	239	13569.2
62	72.1449	70	7.42122	57	21.0976	61	23.5399	93	555.59	100	334.452	82	421.085	84	551.027	165	1701.85	170	1633.8	164	1428.64	166	1560.48	245	13106.4	241	13397.9	241	13263.6	239	13569.2
62	72.1449	70	7.42122	56	19.3543	60	22.7764	94	559.478	100	334.452	82	421.085	84	551.027	165	1701.85	170	1633.8	163	1419.49	166	1560.48	245	13106.4	241	13397.9	241	13263.6	239	13569.2
62	72.1449	70	7.42122	57	21.0976	60	22.7764	93	555.59	100	334.452	82	421.085	84	551.027	165	1701.85	170	1633.8	164	1428.64	166	1560.48	245	13106.4	241	13397.9	241	13263.6	238	13610.8
61	67.6711	70	7.42122	56	19.3543	60	22.7764	94	559.478	100	334.452	82	421.085	84	551.027	163	1702.89	170	1633.8	164	1428.64	166	1560.48	245	13106.4	241	13397.9	241	13263.6	238	13610.8
62	72.1449	70	7.42122	57	21.0976	60	22.7764	93	555.59	100	334.452	82	421.085	84	551.027	165	1708.11	170	1633.8	164	1428.64	166	1560.48	245	13106.4	241	13397.9	241	13263.6	238	13625.9
62	72.1449	70	7.42122	56	19.3543	60	22.7764	93	555.59	100	334.452	82	421.085	83	542.131	164	1705.48	170	1633.8	164	1428.64	166	1560.48	245	13106.4	241	13397.9	241	13263.6	238	13625.9
62	72.1449	70	7.42122	56	19.3543	60	22.7764	94	559.478	100	334.452	82	421.085	84	551.027	163	1702.89	170	1633.8	164	1428.64	166	1560.48	245	13106.4	241	13397.9	241	13263.6	238	13625.9
61	67.6711	70	7.42122	57	21.0976	60	22.7764	93	555.59	100	334.452	82	421.085	84	551.027	165	1708.11	170	1633.8	162	1410.37	166	1560.48	245	13106.4	241	13397.9	241	13263.6	238	13625.9
62	72.1449	70	7.42122	57	21.0976	60	22.7764	93	555.59	100	334.452	82	421.085	84	551.027	163	1702.89	170	1633.8	163	1419.49	166	1560.48	245	13106.4	241	13397.9	241	13263.6	238	13625.9
61	67.6711	70	7.42122	57	21.0976	60	22.7764	93	555.59	100	334.452	82	421.085	84	551.027	164	1705.48	170	1633.8	164	1428.64	166	1560.48	245	13106.4	241	13397.9	241	13263.6	238	13625.9
63	86.0277	70	7.42122	56	19.3543	60	22.7764	93	555.59	100	334.452	82	421.085	84	551.027	165	1708.11	170	1633.8	164	1428.64	166	1560.48	245	13106.4	241	13397.9	241	13263.6	238	13625.9
62	72.1449	70	7.42122	57	21.0976	60	22.7764	93	555.59	100	334.452	82	421.085	84	551.027	165	1708.11	170	1633.8	164	1428.64	166	1560.48	245	13106.4	241	13397.9	241	13263.6	238	13625.9
61	67.6711	70	7.42122	56	19.3543	60	22.7764	94	559.478	100	334.452	82	421.085	84	551.027	165	1708.11	170	1633.8	164	1428.64	166	1560.48	245	13106.4	241	13397.9	241	13263.6	238	13625.9
62	72.1449	70	7.42122	56	19.3543	60	22.7764	92	551.766	99	330.516	82	421.085	84	551.027	165	1708.11	170	1633.8	164	1428.64	166	1560.48	245	13106.4	241	13397.9	241	13263.6	238	13625.9
62	72.1449	70	7.42122	56	19.3543	60	22.7764	93	555.59	100	334.452	82	421.085	84	551.027	163	1702.89	170	1640.02	164	1428.64	166	1560.48	245	13106.4	241	13397.9	241	13263.6	238	13625.9
61	67.6711	70	7.42122	56	19.3543	60	22.7764	94	559.478	100	334.452	82	421.085	84	551.027	163	1703.06	169	1637.14	164	1428.64	166	1560.48	245	13106.4	241	13397.9	241	13263.6	238	13625.9
62	72.1449	69	7.08801	56	19.3543	60	22.7764	93	555.59	100	334.452	82	421.085	84	551.027	165	1714.54	170	1640.02	164	1428.64	166	1560.48	245	13106.4	241	13397.9	241	13263.6	238	13625.9
62	72.1449	69	7.08801	56	19.3543	60	22.7764	93	555.59	100	334.452	82	421.085	84	551.027	164	1705.5	170	1640.02	164	1428.64	166	1560.48	245	13106.4	241	13397.9	241	13263.6	238	13625.9
63	86.0277	69	7.08801	56	19.3543	60	22.7764	93	555.59	100	334.452	82	421.085	84	551.027	163	1703.06	170	1640.02	164	1428.64	166	1560.48	245	13106.4	241	13397.9	241	13263.6	238	13625.9
62	72.1449	69	7.08801	57	21.0976	58	18.5675	94	559.478	100	334.452	82	421.085	84	551.027	164	1705.5	170	1640.02	164	1428.64	166	1560.48	245	13106.4	241	13397.9	241	13263.6	238	13625.9
62	72.1449	69	7.08801	56	19.3543	60	22.7764	93	555.59	100	334.452	82	421.085	84	551.027	163	1703.06	170	1640.02	163	1419.49	166	1560.48	245	13106.4	241	13397.9	241	13263.6	238	13625.9
63	86.0277	69	7.08801	57	21.0976	60	22.7764	94	559.478	100	334.452	82	421.085	84	551.027	163	1703.06	170	1640.02	164	1428.64	166	1560.48	245	13106.4	241	13397.9	241	13263.6	238	13625.9
59	78.8969	66	4.76768	60	5.94306	63	57.1388	93	668.687	99	495.85	86	471.389	89	456.089	163	1735.61	167	1701.08	172	1269.04	159	1460.74	240	13497.9	263	11875.7	250	12617.4	248	13094
56	69.0686	69	5.75467	61	6.8186	60	45.6431	92	665.005	98	505.334	88	484.51	91	463.59	163	1742.16	167	1701.08	169	1226.23	160	1469.57	240	13497.9	263	11875.7	250	12617.4	246	13229.2
58	73.3951	68	5.35986	60	5.94306	61	49.6383	93	668.687	97	501.299	87	476.131	90	459.761	163	1742.16	167	1701.08	170	1234.92	159	1460.74	239	13554.1	263	11902.7	250	12617.4	246	13229.2
57	70.9221	67	4.92047	60	5.94306	62	53.6933	93	668.687	98	505.334	86	471.389	89	456.089	163	1742.16	167	1701.08	171	1265.44	160	1469.57	238	13625.8	263	11902.7	250	12617.4	246	13229.2
58	73.3951	66	4.76768	60	5.94306	61	49.6383	93	668.687	98	505.334	86	471.389	89	456.089	163	1748.73	167	1701.08	169	1226.23	159	1460.74	238	13625.8	263	11902.7	250	12617.4	246	13229.2
58	73.3951	66	4.76768	61	6.8186	61	49.6383	92	665.005	98	505.334	86	471.389	89	456.089	163	1748.73	167	1701.08	171	1265.44	159	1460.74	238	13625.8	263	11902.7	250	12617.4	246	13229.2
58	73.3951	66	4.76768	60	5.94306	61	49.6383	93	668.687	98	505.334	86	471.389	89	456.089	163	1748.73	167	1701.08	172	1269.04	159	1460.74	238	13625.8	263	11902.7	250	12617.4	246	13229.2
58	73.3951	66	4.76768	60	5.94306	62	53.6933	93	668.687	98	505.334	86	471.389	89	456.089	163	1781.66	167	1701.08	169	1226.23	159	1472.92	238	13625.8	263	11902.7	250	12617.4	246	13229.2
58	73.3951	66	4.76768	60	5.94306	61	49.6383	92	665.005	98	505.334	86	471.389	89	456.089	162	1752.78	167	1701.08	171	1265.44	160	1481.74	238	13625.8	263	11902.7	250	12617.4	246	13229.2
58	73.3951	66	4.76768	61	6.8186	61	49.6383	93	668.687	98	505.334	86	471.389	89	456.089	163	1781.66	167	1701.08	170	1235.04	159	1472.92	238	13625.8	263	11902.7	250	12617.4	246	13229.2
58	73.3951	68	5.35986	61	6.8186	61	49.6383	92	665.005	98	505.334	86	471.389	89	456.089	163	1781.66	167	1701.08	172	1274.45	159	1472.92	238	13625.8	263	11902.7	250	12617.4	246	13229.2
58	73.3951	66	4.76768	61	6.8186	61	49.6383	92	665.005	98	505.334	86	471.389	89	456.089	162	1752.78	167	1707.49	170	1235.04	159	1472.92	238	13625.8	262	11934.3	250	12617.4	246	13229.2
58	73.3951	66	4.76768	60	5.94306	62	53.6933	92	665.005	98	505.334	86	471.389	89	456.089	163	1781.66	167	1707.49	170	1235.04	159	1472.92	238	13625.8	262	11934.3	250	12617.4	246	13229.2
58	73.3951	66	4.76768	61	6.8186	62	53.6933	93	668.687	98	505.334	86	471.389	89	456.089	163	1781.66	167	1707.49	170	1235.04	159	1472.92	238	13625.8	262	11934.3	250	12617.4	246	13229.2
58	73.3951	66	4.76768	60	5.94306	62	53.6933	93	668.687	98	505.334	86	471.389	91	463.59	163	1781.66	167	1707.49	170	1235.04	159	1472.92	238	13625.8	262	11934.3	250	12617.4	246	13229.2
58	73.3951	66	4.76768	60	5.94306	62	53.6933	92	665.005	98	505.334	86	471.389	89	456.089	163	1781.66	167	1707.49	170	1235.04	159	1472.92	238	13625.8	262	11934.3	250	12617.4	246	13229.2
58	73.3951	67	4.92047	60	5.94306	62	53.6933	93	668.687	98	505.334	86	471.389	89	456.089	163	1788.3	167	1707.49	170	1235.04	159	1472.92	238	13625.8	262	11934.3	249	12682.1	246	13229.2
58	73.3951	66	4.76768	60	5.94306	61	49.6383	92	665.005	98	505.334	86	471.389	89	456.089	161	1756.93	167	1707.49	170	1235.04	159	1472.92	238	13625.8	262	11934.3	249	12682.1	246	13229.2
58	73.3951	68	5.35986	60	5.94306	62	53.6933	92	665.005	98	505.334	86	471.389	89	456.089	162	1759.39	167	1707.49	170	1235.04	159	1472.92	238	13625.8	262	11934.3	249	12682.1	246	13229.2
58	73.3951	66	4.76768	61	6.8186	62	53.6933	93	668.687	98	505.334	86	471.389	89	456.089	163	1788.3	167	1707.49	169	1236.69	159	1472.92	238	13625.8	262	11934.3	249	12682.1	246	13229.2
58	73.3951	66	4.76768	60	5.94306	62	53.6933	92	665.005	98	505.334	86	471.389	89	456.089	162	1759.39	167	1707.49	172	1274.5	159	1472.92	238	13625.8	262	11934.3	249	12682.1	246	13229.2
59	78.8969	69	5.75467	61	6.8186	61	49.6383	93	668.687	98	505.334	86	471.389	89	456.089	163	1788.3	167	1707.49	170	1240.31	159	1472.92	238	13625.8	262	11934.3	249	12682.1	246	13229.2
58	73.3951	68	5.35986	60	5.94306	62	53.6933	93	668.687	98	505.334	86	471.389	89	456.089	162	1759.39	167	1707.49	169	1236.69	159	1472.92	238	13625.8	262	11934.3	249	12696.4	246	13229.2
58	73.3951	67	4.92047	60	5.94306	61	49.6383	93	668.687	97	505.835	86	471.389	90	459.761	163	1788.3	167	1707.49	169	1236.69	159	1472.92	238	13625.8	262	11934.3	249	12696.4	246	13229.2
59	78.8969	66	4.76768	61	6.8186	61	49.6383	93	668.687	96	501.927	86	471.389	89	456.089	162	1759.39	167	1707.49	169	1236.69	159	1472.92	238	13625.8	262	11934.3	249	12696.4	246	13243.9
58	73.3951	66	4.76768	60	5.94306	62	53.6933	93	668.687	97	505.835	86	471.389	89	456.089	163	1788.3	167	1707.49	169	1236.69	159	1472.92	238	13625.8	262	11934.3	249	12696.4	245	13282.9
58	73.3951	66	4.76768	61	6.8186	61	49.6383	93	668.687	97	505.835	86	471.389	89	456.089	162	1759.39	167	1707.49	170	1240.31	159	1472.92	238	13625.8	262	11934.3	249	12696.4	245	13282.9
57	70.9221	66	4.76768	60	5.94306	62	53.6933	92	665.005	97	505.835	86	471.389	89	456.089	163	1788.3	167	1707.49	170	1240.31	159	1472.92	238	13625.8	262	11934.3	249	12696.4	245	13282.9
58	73.3951	66	4.76768	61	6.8186	62	53.6933	93	668.687	97	505.835	86	471.389	89	456.089	162	1759.39	167	1707.49	167	1240.7	159	1472.92	238	13625.8	262	11934.3	249	12696.4	245	13282.9
59	78.8969	66	4.76768	61	6.8186	62	53.6933	93	668.687	97	505.835	86	471.389	89	456.089	163	1788.3	167	1707.49	172	1274.54	159	1472.92	238	13625.8	262	11934.3	249	12696.4	245	13282.9
59	78.8969	66	4.76768	60	5.94306	61	49.6383	93	668.687	97	505.835	86	471.389	89	456.089	162	1759.39	167	1707.49	170	1245.69	159	1472.92	238	13625.8	262	11934.3	249	12696.4	245	13282.9
59	78.8969	66	4.76768	60	5.94306	61	49.6383	92	665.005	97	505.835	86	471.389	90	459.761	162	1759.39	167	1707.49	169	1242.1	159	1472.92	238	13625.8	262	11934.3	249	12696.4	245	13282.9
58	73.3951	66	4.76768	60	5.94306	61	49.6383	93	668.687	97	505.835	86	471.389	89	456.089	162	1759.39	167	1707.49	169	1242.1	160	1481.74	238	13625.8	262	11934.3	249	12696.4	245	13282.9
59	78.8969	66	4.76768	60	5.94306	62	53.6933	93	668.687	97	505.835	86	471.389	89	456.089	162	1759.39	167	1707.49	169	1242.1	160	1481.74	238	13625.8	262	11934.3	249	12696.4	245	13282.9
58	73.3951	66	4.76768	60	5.94306	62	53.6933	93	668.687	97	505.835	86	471.389	89	456.089	162	1759.39	167	1707.49	172	1274.54	159	1472.92	238	13625.8	262	11934.3	249	12696.4	245	13282.9
57	70.9221	66	4.76768	61	6.8186	62	53.6933	92	665.005	97	505.835	86	471.389	91	463.59	161	1756.93	167	1707.49	169	1242.1	159	1472.92	238	13625.8	262	11934.3	249	12696.4	245	13282.9
58	73.3951	66	4.76768	60	5.94306	61	49.6383	93	668.687	97	505.835	86	471.389	90	459.761	162	1759.39	167	1707.49	169	1242.1	159	1472.92	238	13625.8	262	11934.3	249	12696.4	245	13282.9
58	73.3951	66	4.76768	61	6.8186	62	53.6933	92	665.005	97	505.835	88	484.51	89	456.089	161	1756.93	167	1707.49	169	1242.1	159	1472.92	238	13625.8	262	11934.3	249	12696.4	245	13282.9
59	78.8969	66	4.76768	60	5.94306	61	49.6383	93	668.687	97	505.835	87	476.131	89	456.089	161	1756.93	167	1707.49	169	1242.1	159	1472.92	238	13625.8	262	11934.3	249	12696.4	245	13282.9
58	73.3951	66	4.76768	60	5.94306	61	49.6383	93	668.687	97	505.835	86	471.389	89	456.089	163	1788.3	167	1707.49	169	1242.1	159	1472.92	238	13625.8	262	11934.3	249	12696.4	245	13282.9
58	73.3951	66	4.76768	60	5.94306	61	49.6383	92	665.005	97	505.835	86	471.389	89	456.089	163	1788.3	167	1707.49	169	1242.1	159	1472.92	238	13625.8	262	11934.3	249	12696.4	245	13297.7
58	73.3951	66	4.76768	60	5.94306	62	53.6933	93	668.687	97	505.835	86	471.389	89	456.089	163	1788.3	167	1707.49	169	1242.1	159	1472.92	238	13625.8	262	11934.3	249	12696.4	245	13297.7
58	73.3951	66	4.76768	60	5.94306	62	53.6933	93	668.687	97	505.835	86	471.389	89	456.089	162	1766	167	1707.49	172	1279.95	159	1472.92	238	13625.8	262	11934.3	249	12696.4	245	13297.7
58	73.3951	66	4.76768	60	5.94306	61	49.6383	93	668.687	97	505.835	86	471.389	89	456.089	161	1763.56	167	1707.49	170	1245.75	159	1472.92	238	13625.8	262	11934.3	249	12696.4	245	13297.7
58	73.3951	66	4.76768	61	6.8186	62	53.6933	93	668.687	97	505.835	86	471.389	89	456.089	162	1766	167	1707.49	171	1276.31	159	1472.92	238	13625.8	262	11934.3	249	12696.4	245	13297.7
58	73.3951	66	4.76768	60	5.94306	62	53.6933	93	668.687	96	501.927	86	471.389	90	459.761	161	1763.56	167	1707.49	172	1279.95	159	1472.92	238	13625.8	262	11947.8	249	12696.4	245	13297.7
58	73.3951	66	4.76768	60	5.94306	61	49.6383	93	668.687	96	501.927	86	471.389	89	456.089	162	1766	167	1707.49	172	1279.95	159	1472.92	238	13625.8	262	11947.8	249	12696.4	245	13297.7
58	73.3951	66	4.76768	60	5.94306	61	49.6383	93	668.687	97	505.835	86	471.389	89	456.089	162	1766	167	1707.49	171	1276.31	159	1472.92	238	13625.8	262	11947.8	249	12696.4	245	13297.7
58	73.3951	69	5.75467	60	5.94306	62	53.6933	93	668.687	97	505.835	86	471.389	89	456.089	162	1766	167	1707.49	172	1279.95	159	1472.92	238	13625.8	262	11947.8	249	12696.4	245	13297.7
58	73.3951	67	4.92047	60	5.94306	62	53.6933	92	665.005	97	505.835	86	471.389	89	456.089	162	1766	167	1707.49	172	1279.95	159	1472.92	238	13625.8	262	11947.8	249	12696.4	245	13297.7
57	78.6063	70	4.99265	61	28.8514	63	69.615	94	507.776	105	375.98	99	422.757	90	428.805	163	1861.69	178	1462.09	159	1484.53	161	1430.07	246	13185.2	244	13234.2	242	13046.5	252	12588.1
55	76.7041	69	4.68221	58	19.1537	58	47.6364	94	512.435	104	375.664	97	406.639	86	360.041	161	1850.56	178	1462.09	157	1435.57	159	1424.17	246	13185.2	244	13234.2	242	13046.5	252	12588.1
56	77.6043	70	4.99265	60	21.8097	62	64.532	94	512.435	105	375.98	98	418.629	88	371.464	162	1859.53	178	1462.09	158	1451.14	159	1424.17	246	13214.5	244	13234.2	242	13061.2	252	12602.3
57	78.6063	70	4.99265	59	20.3884	61	57.6383	94	512.435	105	375.98	98	418.629	90	428.805	162	1859.53	178	1467.84	158	1456.84	159	1424.17	245	13253.5	244	13234.2	242	13061.2	252	12602.3
57	78.6063	70	4.99265	59	20.3884	60	52.8764	94	512.435	105	375.98	98	418.629	90	428.805	162	1859.53	178	1467.84	157	1441.62	159	1424.17	245	13253.5	244	13234.2	241	13085.5	252	12602.3
55	76.7041	70	4.99265	59	20.3884	59	52.2528	94	512.435	105	375.98	98	418.629	86	364.366	162	1859.53	178	1467.84	157	1441.98	159	1424.17	245	13253.5	244	13248.9	241	13100.3	252	12616.4
55	76.7041	70	4.99265	59	20.3884	61	57.6383	94	512.435	105	375.98	98	418.629	89	437.886	162	1859.53	176	1472.7	158	1462.91	159	1424.17	245	13253.5	244	13248.9	241	13100.3	252	12616.4
55	76.7041	70	4.99265	59	20.3884	61	57.6383	94	512.435	104	375.664	98	418.629	88	379.26	162	1859.53	178	1473.59	157	1441.98	159	1424.17	245	13253.5	244	13248.9	241	13100.3	252	12616.4
57	78.6063	70	4.99265	59	20.3884	61	57.6383	94	512.435	105	375.98	98	418.629	87	376.039	162	1859.53	176	1478.51	158	1463.27	159	1424.17	245	13253.5	244	13248.9	241	13100.3	252	12630.6
57	78.6063	70	4.99265	59	20.3884	61	57.6383	94	512.435	104	375.664	99	431	87	376.039	163	1861.69	177	1487.63	156	1444.65	159	1424.17	245	13253.5	244	13248.9	241	13100.3	252	12630.6
57	78.6063	70	4.99265	60	21.8097	61	57.6383	94	512.435	105	379.77	97	410.742	88	379.26	162	1859.53	176	1478.51	157	1453.8	159	1424.17	245	13253.5	244	13248.9	241	13115	252	12630.6
55	76.7041	70	4.99265	60	21.8097	61	57.6383	94	512.435	104	379.472	98	418.935	87	376.039	163	1861.69	176	1478.51	157	1453.8	160	1433.01	245	13253.5	244	13263.7	241	13115	252	12630.6
57	78.6063	70	4.99265	59	20.3884	61	57.6383	94	512.435	105	379.77	99	431	87	376.039	162	1859.53	176	1478.51	157	1453.8	160	1433.01	245	13253.5	244	13263.7	241	13115	252	12630.6
55	76.7041	70	4.99265	59	20.3884	61	57.6383	94	512.435	105	379.77	99	431	87	376.039	162	1859.53	176	1478.51	157	1453.8	160	1433.01	245	13253.5	244	13263.7	241	13115	251	12666.4
57	78.6063	70	4.99265	60	21.8097	61	57.6383	94	512.435	105	379.77	99	431	88	379.646	162	1859.53	176	1478.51	157	1453.8	160	1433.01	245	13253.5	244	13263.7	241	13115	251	12666.4
57	78.6063	70	4.99265	59	20.3884	62	64.532	94	512.435	105	379.77	99	431	87	376.2	162	1859.53	176	1478.51	157	1453.8	160	1433.01	245	13253.5	244	13263.7	241	13129.8	251	12666.4
55	76.7041	70	4.99265	59	20.3884	62	64.532	94	512.435	105	379.77	99	431	88	379.646	162	1859.53	176	1478.51	157	1453.8	160	1433.01	245	13253.5	244	13263.7	241	13129.8	251	12666.4
57	78.6063	70	4.99265	59	20.3884	61	57.6383	94	512.435	105	379.77	99	431	88	379.646	162	1859.53	176	1478.51	158	1463.27	160	1433.01	245	13253.5	244	13263.7	241	13129.8	251	12666.4
57	78.6063	70	4.99265	59	20.3884	61	57.6383	94	512.435	105	379.77	98	418.935	88	379.646	162	1859.53	176	1478.51	157	1453.8	160	1433.01	245	13253.5	244	13263.7	241	13129.8	251	12666.4
57	78.6063	70	4.99265	59	20.3884	61	57.6383	94	512.435	105	379.77	99	431	88	379.646	162	1859.53	176	1478.51	157	1453.8	160	1433.01	245	13253.5	243	13303.1	241	13129.8	251	12666.4
55	76.7041	70	4.99265	59	20.3884	61	57.6383	94	512.435	105	379.77	99	431	88	379.646	162	1859.53	176	1478.51	157	1453.8	160	1433.01	245	13253.5	243	13303.1	241	13129.8	251	12666.4
57	78.6063	70	4.99265	59	20.3884	62	64.532	94	512.435	105	379.77	99	431	88	379.646	162	1859.53	176	1478.51	158	1463.27	160	1433.01	245	13253.5	243	13303.1	241	13129.8	251	12666.4
57	78.6063	70	4.99265	60	21.8097	61	57.6383	94	512.435	105	379.77	99	431	88	379.646	162	1859.53	176	1478.51	158	1463.27	160	1433.01	245	13282.9	243	13303.1	241	13144.6	251	12666.4
55	76.7041	70	4.99265	59	20.3884	60	52.8764	94	512.435	105	379.77	99	431	88	379.646	162	1859.53	176	1478.51	157	1453.8	160	1433.01	245	13282.9	243	13318	241	13144.6	251	12666.4
55	76.7041	70	4.99265	59	20.3884	62	64.532	94	512.435	105	379.77	99	431	88	379.646	162	1859.53	176	1478.51	157	1453.8	160	1433.01	245	13282.9	243	13318	240	13169.4	251	12666.4
57	78.6063	70	4.99265	60	21.8097	62	64.532	94	512.435	105	379.77	99	431	88	379.646	162	1859.53	176	1478.51	158	1463.27	160	1433.01	245	13282.9	243	13318	240	13169.4	251	12666.4
55	76.7041	70	4.99265	60	21.8097	61	57.6383	94	512.435	105	379.77	99	431	88	379.646	163	1861.69	176	1478.51	158	1463.27	160	1433.01	245	13282.9	243	13318	240	13169.4	251	12666.4
55	76.7041	70	4.99265	60	21.8097	61	57.6383	94	512.435	105	379.77	99	431	88	379.646	162	1859.53	176	1478.51	157	1453.8	160	1433.01	245	13282.9	243	13318	240	13169.4	251	12666.4
57	78.6063	70	4.99265	60	21.8097	62	64.532	94	512.435	105	379.77	99	431	88	379.646	162	1859.53	177	1493.44	157	1453.8	160	1433.01	245	13282.9	243	13318	240	13169.4	251	12666.4
57	78.6063	70	4.99265	60	21.8097	61	57.6383	94	512.435	105	379.77	99	431	88	379.646	162	1859.53	175	1481.05	157	1453.8	160	1433.01	245	13282.9	243	13318	240	13169.4	251	12666.4
57	78.6063	70	4.99265	59	20.3884	61	57.6383	94	512.435	105	379.77	99	431	88	379.646	162	1859.53	176	1484.32	157	1453.8	160	1433.01	245	13282.9	243	13318	240	13169.4	251	12680.7
57	78.6063	70	4.99265	59	20.3884	61	57.6383	94	512.435	105	379.77	99	431	88	379.646	162	1859.53	176	1484.32	158	1463.27	160	1433.01	245	13282.9	243	13318	240	13169.4	251	12694.9
55	76.7041	70	4.99265	59	20.3884	62	64.532	94	512.435	105	379.77	98	418.935	88	379.646	163	1861.69	177	1493.44	158	1463.27	160	1433.01	245	13282.9	243	13318	240	13169.4	251	12694.9
56	77.6043	70	4.99265	60	21.8097	62	64.532	94	512.435	105	379.77	99	431	88	379.646	163	1861.69	176	1484.32	157	1453.8	160	1433.01	245	13282.9	243	13318	240	13169.4	251	12694.9
57	78.6063	69	4.68221	60	21.8097	62	64.532	94	512.435	105	379.77	99	431	88	379.646	163	1861.69	176	1484.32	157	1453.8	160	1433.01	245	13282.9	243	13318	240	13169.4	251	12694.9
57	78.6063	70	4.99265	59	20.3884	61	57.6383	94	512.435	105	379.77	98	418.935	88	379.646	161	1850.56	176	1484.33	158	1463.27	160	1433.01	245	13282.9	243	13318	240	13169.4	251	12694.9
57	78.6063	70	4.99265	59	20.3884	61	57.6383	94	512.435	105	379.77	99	431	88	379.646	162	1859.53	176	1484.33	157	1453.8	160	1433.01	245	13282.9	243	13318	240	13184.2	251	12694.9
55	76.7041	70	4.99265	61	28.8514	62	64.532	94	512.435	105	379.77	99	431	88	379.646	162	1859.53	176	1484.33	157	1453.8	160	1433.01	245	13282.9	243	13318	240	13184.2	251	12694.9
55	76.7041	70	4.99265	60	21.8097	61	57.6383	94	512.435	105	379.77	99	431	88	379.646	162	1859.53	176	1484.33	157	1453.8	160	1433.01	245	13282.9	243	13318	240	13184.2	251	12694.9
57	78.6063	70	4.99265	59	20.3884	62	64.532	94	512.435	105	379.77	99	431	88	379.646	162	1859.53	176	1484.33	157	1453.8	160	1433.01	245	13282.9	243	13318	240	13184.2	251	12694.9
57	78.6063	70	4.99265	59	20.3884	62	64.532	94	512.435	105	379.77	99	431	88	379.646	163	1861.69	176	1484.33	157	1453.8	160	1433.01	245	13282.9	243	13318	240	13184.2	251	12694.9
56	77.6043	70	4.99265	60	21.8097	62	64.532	94	512.435	105	379.77	99	431	88	379.646	162	1859.53	176	1484.33	157	1453.8	160	1433.01	245	13282.9	243	13318	240	13184.2	251	12694.9
57	78.6063	70	4.99265	60	21.8097	60	52.8764	94	512.435	105	379.77	99	431	88	379.646	162	1859.53	176	1484.33	157	1453.8	160	1433.01	245	13282.9	243	13318	240	13184.2	251	12694.9
55	76.7041	70	4.99265	59	20.3884	62	64.532	94	512.435	105	379.77	98	418.935	88	379.646	163	1861.69	176	1484.33	157	1453.8	160	1433.01	245	13282.9	243	13318	240	13184.2	251	12694.9
57	78.6063	70	4.99265	59	20.3884	61	57.6383	94	512.435	105	379.77	99	431	88	379.646	162	1859.53	176	1484.33	158	1475.14	160	1433.01	245	13282.9	243	13318	240	13184.2	251	12694.9
55	76.7041	70	4.99265	60	21.8097	60	52.8764	94	512.435	105	379.77	99	431	88	379.646	162	1859.53	176	1490.15	156	1450.77	160	1433.01	245	13282.9	243	13318	240	13184.2	251	12694.9
55	76.7041	70	4.99265	60	21.8097	59	52.2528	94	512.435	105	379.77	99	431	88	379.646	162	1859.53	175	1486.89	157	1454.13	160	1433.01	245	13282.9	243	13318	240	13184.2	251	12694.9
55	76.7041	70	4.99265	59	20.3884	61	57.6383	94	512.435	105	379.77	98	418.935	88	379.646	162	1859.53	176	1490.15	158	1475.14	160	1433.01	245	13282.9	243	13318	240	13184.2	251	12694.9
57	78.6063	70	4.99265	59	20.3884	61	57.6383	94	512.435	105	379.77	99	431	88	379.646	162	1859.53	176	1490.15	158	1475.14	160	1433.01	245	13282.9	243	13318	240	13184.2	251	12694.9
57	78.6063	70	4.99265	60	21.8097	61	57.6383	94	512.435	105	379.77	99	431	88	379.646	163	1861.69	176	1490.15	158	1475.14	160	1433.01	245	13282.9	243	13318	240	13184.2	251	12694.9
57	41.273	70	5.2498	59	26.2189	59	31.2359	96	601.791	106	350.721	84	555.67	96	534.125	162	1765.76	179	1453.95	167	1202.17	171	1593.35	235	14278.7	256	12574.9	249	12653.2	257	12220.1
61	48.7202	69	5.23293	55	11.8314	56	21.7114	92	542.288	103	335.204	86	563.18	94	503.18	161	1769.96	179	1453.95	168	1211.08	170	1590.48	235	14278.7	256	12574.9	249	12653.2	257	12220.1
60	46.2431	70	5.2498	58	14.0847	58	25.464	95	568.417	105	346.894	85	559.495	95	516.27	161	1769.96	178	1462.02	167	1202.17	171	1593.35	234	14323.7	256	12574.9	249	12667.5	257	12220.1
59	44.0155	70	5.2498	56	13.2828	57	22.852	94	554.797	104	335.664	85	559.495	95	516.27	161	1776.58	178	1462.02	167	1202.17	171	1593.35	234	14339.4	256	12588.9	249	12667.5	257	12220.1
58	41.5675	70	5.2498	59	26.2189	59	31.2359	93	546.192	104	335.664	85	559.495	95	516.27	161	1776.58	178	1462.02	167	1202.17	171	1593.35	234	14339.4	256	12588.9	249	12681.7	257	12220.1
59	44.0155	70	5.2498	58	20.1882	59	31.2359	96	601.791	104	335.664	85	559.495	95	516.27	161	1776.58	178	1462.02	167	1202.17	171	1593.35	234	14339.4	256	12588.9	249	12681.7	257	12261.6
59	44.0155	70	5.2498	57	15.0976	59	31.2359	96	601.791	104	335.664	85	559.495	95	516.27	161	1776.58	178	1462.02	167	1202.17	171	1593.35	234	14339.4	256	12588.9	249	12681.7	257	12261.6
59	44.0155	70	5.2498	58	20.1882	59	31.2359	93	546.192	104	335.664	85	559.495	96	534.125	161	1776.58	178	1462.02	167	1202.17	171	1593.35	234	14339.4	256	12588.9	249	12681.7	257	12261.6
59	44.0155	70	5.2498	58	20.1882	59	31.2359	95	568.417	105	346.894	84	555.67	95	516.27	161	1783.25	178	1462.02	167	1202.17	171	1593.35	234	14339.4	256	12588.9	249	12681.7	257	12261.6
59	44.0155	70	5.2498	58	20.1882	59	31.2359	93	546.192	104	335.664	85	559.495	96	534.125	161	1783.25	178	1462.02	167	1202.17	171	1593.35	234	14339.4	256	12588.9	249	12681.7	256	12295.4
59	44.0155	70	5.2498	58	20.1882	59	31.2359	95	568.417	105	346.894	85	559.495	95	516.27	161	1783.25	178	1462.02	167	1202.17	171	1593.35	234	14339.4	256	12588.9	249	12681.7	256	12309.3
59	44.0155	70	5.2498	58	20.1882	59	31.2359	95	568.417	105	346.894	85	559.495	95	516.27	161	1783.25	178	1462.02	167	1202.17	171	1593.35	234	14339.4	256	12588.9	249	12681.7	256	12309.3
59	44.0155	70	5.2498	58	20.1882	59	31.2359	96	601.791	105	346.894	85	559.495	96	534.125	161	1783.25	178	1462.02	167	1202.17	171	1593.35	234	14339.4	256	12588.9	249	12681.7	256	12309.3
59	44.0155	70	5.2498	58	20.1882	59	31.2359	96	601.791	105	346.894	85	559.495	94	503.18	161	1783.25	178	1462.02	167	1202.17	171	1593.35	234	14355.1	256	12588.9	249	12681.7	256	12309.3
59	44.0155	70	5.2498	58	20.1882	57	22.852	96	601.791	105	346.894	85	559.495	95	516.27	161	1783.25	178	1462.02	167	1202.17	171	1593.35	234	14355.1	256	12588.9	249	12681.7	256	12309.3
59	44.0155	70	5.2498	58	20.1882	59	31.2359	95	568.417	105	346.894	85	559.495	96	534.125	161	1783.25	178	1462.02	167	1202.17	171	1593.35	234	14355.1	256	12588.9	249	12681.7	256	12309.3
59	44.0155	70	5.2498	58	20.1882	59	31.2359	95	568.417	104	335.664	85	559.495	96	534.125	161	1783.25	178	1462.02	167	1202.17	171	1593.35	234	14355.1	256	12603	249	12681.7	256	12309.3
59	44.0155	70	5.2498	58	20.1882	59	31.2359	96	601.791	105	346.894	85	559.495	96	534.125	161	1783.25	178	1462.02	167	1202.17	171	1593.35	234	14355.1	256	12603	249	12681.7	256	12309.3
59	44.0155	70	5.2498	58	20.1882	59	31.2359	96	601.791	105	346.894	85	559.495	96	534.125	161	1783.25	178	1462.02	167	1202.17	171	1593.35	234	14355.1	256	12603	249	12681.7	256	12309.3
59	44.0155	69	5.23293	58	20.1882	59	31.2359	94	554.797	105	346.894	85	559.495	96	534.125	161	1783.25	178	1462.02	167	1202.17	171	1593.35	234	14355.1	255	12638	249	12681.7	256	12309.3
59	44.0155	70	5.2498	58	20.1882	59	31.2359	96	601.791	105	346.894	84	555.67	96	534.125	161	1783.25	178	1462.02	167	1202.17	171	1593.35	234	14355.1	255	12638	249	12681.7	256	12309.3
59	44.0155	70	5.2498	58	20.1882	58	25.464	92	542.288	105	346.894	85	559.495	96	534.125	161	1783.25	178	1462.02	167	1202.17	171	1593.35	234	14355.1	255	12638	249	12681.7	256	12309.3
59	44.0155	69	5.23293	58	20.1882	59	31.2359	96	601.791	105	346.894	85	559.495	96	534.125	161	1783.25	178	1462.02	167	1202.17	171	1593.35	234	14355.1	255	12638	249	12681.7	256	12309.3
59	44.0155	70	5.2498	58	20.1882	59	31.2359	95	568.417	104	335.664	85	559.495	96	534.125	161	1783.25	178	1462.02	167	1202.17	171	1593.35	234	14355.1	255	12638	249	12681.7	256	12309.3
59	44.0155	70	5.2498	58	20.1882	59	31.2359	94	554.797	105	346.894	85	559.495	95	516.27	161	1783.25	178	1462.02	167	1202.17	171	1593.35	234	14355.1	255	12638	249	12696	256	12309.3
59	44.0155	70	5.2498	58	20.1882	59	31.2359	93	546.192	105	346.894	85	559.495	95	516.27	161	1783.25	178	1462.02	167	1202.17	171	1593.35	234	14355.1	255	12638	249	12696	256	12309.3
59	44.0155	70	5.2498	58	20.1882	58	25.464	92	542.288	105	346.894	85	559.495	96	534.125	161	1783.25	178	1462.02	167	1202.17	171	1593.35	234	14355.1	255	12638	249	12696	256	12309.3
59	44.0155	70	5.2498	58	20.1882	59	31.2359	95	568.417	104	335.664	84	555.67	95	516.27	161	1783.25	178	1462.02	167	1202.17	171	1593.35	234	14355.1	255	12638	249	12696	256	12309.3
60	46.2431	70	5.2498	58	20.1882	59	31.2359	96	601.791	104	335.664	85	559.495	96	534.125	161	1783.25	178	1462.02	167	1202.17	171	1593.35	234	14355.1	255	12638	249	12696	256	12309.3
60	46.2431	70	5.2498	58	20.1882	59	31.2359	96	601.791	104	335.664	85	559.495	95	516.27	161	1783.25	178	1462.02	167	1202.17	171	1593.35	234	14355.1	255	12638	249	12696	256	12309.3
59	44.0155	70	5.2498	58	20.1882	59	31.2359	95	568.417	105	346.894	85	559.495	96	534.125	161	1783.25	178	1462.02	167	1202.17	171	1593.35	234	14355.1	255	12638	249	12696	256	12309.3
59	44.0155	70	5.2498	58	20.1882	57	22.852	94	554.797	105	346.894	85	559.495	95	516.27	161	1783.25	178	1462.02	167	1202.17	171	1593.35	234	14355.1	255	12638	249	12696	256	12309.3
59	44.0155	70	5.2498	58	20.1882	59	31.2359	96	601.791	105	346.894	84	555.67	95	516.27	161	1783.25	178	1462.02	167	1202.17	171	1593.35	234	14355.1	255	12638	249	12696	256	12309.3
59	44.0155	70	5.2498	58	20.1882	59	31.2359	92	542.288	105	346.894	85	559.495	96	534.125	161	1783.25	178	1462.02	167	1202.17	171	1593.35	234	14355.1	255	12638	249	12696	256	12309.3
59	44.0155	70	5.33551	58	20.1882	59	31.2359	95	568.417	104	335.664	86	563.18	94	503.18	161	1789.94	178	1462.02	167	1202.17	171	1593.35	234	14355.1	255	12638	249	12696	256	12309.3
59	44.0155	70	5.33551	58	20.1882	59	31.2359	93	546.192	105	346.894	84	555.67	95	516.27	161	1789.94	178	1462.02	167	1202.17	171	1593.35	234	14355.1	255	12638	249	12696	256	12309.3
59	44.0155	70	5.33551	58	20.1882	59	31.2359	93	546.192	105	346.894	85	559.495	95	516.27	161	1789.94	178	1462.02	167	1202.17	171	1593.35	234	14355.1	255	12638	249	12696	256	12309.3
59	44.0155	70	5.33551	58	20.1882	58	25.464	96	601.791	105	346.894	85	559.495	96	534.125	161	1789.94	178	1462.02	167	1202.17	171	1593.35	234	14355.1	255	12638	249	12696	256	12309.3
59	44.0155	70	5.33551	58	20.1882	57	22.852	96	601.791	104	335.664	85	559.495	96	534.125	161	1789.94	178	1462.02	168	1211.08	171	1593.35	234	14355.1	255	12638	249	12696	256	12309.3
59	44.0155	70	5.33551	58	20.1882	59	31.2359	93	546.192	104	335.664	85	559.495	95	516.27	161	1789.94	178	1462.02	167	1202.17	171	1593.35	234	14355.1	255	12638	249	12696	256	12309.3
59	44.0155	70	5.33551	58	20.1882	59	31.2359	95	568.417	105	346.894	85	559.495	96	534.125	161	1789.94	178	1462.02	167	1202.17	171	1593.35	234	14355.1	255	12638	249	12696	256	12309.3
59	44.0155	70	5.33551	58	20.1882	59	31.2359	96	601.791	105	346.894	85	559.495	95	516.27	161	1803.3	178	1462.02	167	1202.17	171	1593.35	234	14355.1	255	12638	249	12696	256	12309.3
60	46.2431	70	5.33551	58	20.1882	59	31.2359	92	542.288	105	346.894	85	559.495	96	534.125	160	1794.26	178	1462.02	167	1202.17	171	1593.35	234	14355.1	255	12638	249	12696	256	12309.3
59	44.0155	70	5.33551	58	20.1882	59	31.2359	95	568.417	104	335.664	85	559.495	95	516.27	161	1803.3	178	1462.02	167	1202.17	171	1593.35	234	14355.1	255	12638	249	12696	256	12309.3
58	41.5675	70	5.33551	58	20.1882	59	31.2359	94	554.797	104	335.664	85	559.495	96	534.125	161	1803.3	178	1462.02	167	1202.17	171	1593.35	234	14355.1	255	12638	249	12696	256	12309.3
59	44.0155	70	5.33551	58	20.1882	59	31.2359	93	546.192	104	335.664	85	559.495	95	516.27	161	1803.3	178	1462.02	167	1202.17	171	1593.35	234	14355.1	255	12638	249	12696	256	12309.3
59	44.0155	70	5.33551	58	20.1882	59	31.2359	93	546.192	104	335.664	85	559.495	96	534.125	161	1803.3	178	1462.02	167	1202.17	171	1593.35	234	14355.1	255	12638	249	12696	256	12309.3
59	44.0155	70	5.33551	58	20.1882	59	31.2359	96	601.791	105	346.894	85	559.495	95	516.27	161	1803.3	178	1462.02	167	1202.17	171	1593.35	234	14355.1	255	12638	249	12696	256	12309.3
59	44.0155	70	5.33551	58	20.1882	59	31.2359	95	568.417	105	346.894	85	559.495	95	516.27	161	1803.3	178	1462.02	167	1202.17	171	1593.35	234	14355.1	255	12638	249	12696	256	12309.3
59	44.0155	70	5.33551	58	20.1882	59	31.2359	95	568.417	105	346.894	85	559.495	96	534.125	161	1803.3	178	1462.02	167	1202.17	171	1593.35	234	14355.1	255	12638	249	12696	256	12309.3
60	43.4097	67	3.90555	56	9.35427	58	18.9813	97	498.309	106	368.834	90	496.339	87	418.821	162	1839.37	176	1484.53	168	1417.83	170	1523.85	244	13500.4	243	13155.3	247	12611.6	241	13547.1
57	36.6414	64	3.375	60	10.8097	54	11.6149	98	502.2	104	357.529	88	479.237	89	434.179	163	1841.58	176	1484.53	166	1388.37	170	1523.85	244	13500.4	242	13224.1	247	12611.6	241	13547.1
59	40.3206	65	3.4684	58	9.84334	57	13.7642	97	498.309	105	361.37	89	492.358	88	422.328	163	1841.58	176	1484.53	167	1391.38	170	1523.85	244	13500.4	242	13224.1	247	12611.6	241	13562.1
58	39.3951	66	3.85859	59	10.524	56	12.7471	97	498.309	105	361.37	90	496.339	87	418.821	162	1839.37	176	1484.53	167	1391.38	170	1523.85	244	13500.4	242	13224.1	247	12611.6	240	13603.2
59	40.3206	67	3.90555	57	9.51862	55	12.195	97	498.309	105	361.37	90	496.339	87	418.821	163	1841.58	176	1484.53	167	1391.38	170	1523.85	244	13500.4	242	13224.1	247	12611.6	240	13603.2
58	39.3951	67	3.90555	58	9.84334	56	12.7471	97	498.309	104	357.529	89	492.358	87	418.821	163	1841.58	176	1484.53	167	1391.38	170	1523.85	244	13500.4	242	13224.1	247	12611.6	240	13603.2
58	39.3951	67	3.90555	58	9.84334	55	12.195	97	498.309	105	361.37	89	492.358	87	418.821	163	1841.58	176	1496.17	167	1391.38	170	1523.85	244	13500.4	242	13224.1	247	12611.6	240	13603.2
58	39.3951	67	3.90555	58	9.84334	55	12.195	97	498.309	105	361.37	90	496.339	87	418.821	162	1839.37	175	1493.04	167	1391.38	170	1523.85	244	13500.4	242	13224.1	247	12611.6	240	13603.2
59	40.3206	67	3.90555	58	9.84334	55	12.195	97	498.309	104	357.529	89	492.358	87	418.821	162	1839.37	176	1496.17	167	1391.38	170	1523.85	244	13500.4	242	13224.1	247	12611.6	240	13603.2
60	43.4097	67	3.90555	58	9.84334	55	12.195	97	498.309	104	357.529	89	492.358	87	418.821	163	1841.58	176	1496.17	167	1391.38	170	1523.85	244	13500.4	242	13224.1	247	12611.6	240	13603.2
58	39.3951	67	3.90555	57	9.51862	55	12.195	97	498.309	106	368.91	90	496.339	87	418.821	162	1839.37	176	1496.17	167	1391.38	170	1523.85	244	13500.4	242	13224.1	247	12611.6	240	13603.2
58	39.3951	67	3.90555	57	9.51862	55	12.195	97	498.309	104	361.125	90	496.339	87	418.821	163	1841.58	176	1496.17	167	1391.38	170	1523.85	244	13500.4	242	13224.1	247	12611.6	240	13603.2
58	39.3951	67	3.90555	57	9.51862	56	12.7471	97	498.309	105	361.446	90	496.339	87	418.821	163	1841.58	176	1496.17	167	1391.38	170	1523.85	244	13500.4	242	13224.1	247	12611.6	240	13603.2
58	39.3951	66	3.85859	57	9.51862	55	12.195	97	498.309	105	361.446	90	496.339	87	418.821	163	1841.58	176	1496.17	167	1391.38	170	1523.85	244	13500.4	242	13224.1	247	12611.6	240	13603.2
60	43.4097	66	3.85859	58	9.84334	55	12.195	97	498.309	105	361.446	90	496.339	88	422.328	163	1841.58	176	1496.17	167	1391.38	170	1523.85	244	13500.4	242	13224.1	247	12640.2	240	13603.2
60	43.4097	67	3.90555	57	9.51862	58	18.9813	97	498.309	105	361.446	89	492.358	87	418.821	163	1841.58	176	1496.17	167	1391.38	170	1523.85	244	13500.4	242	13224.1	247	12640.2	240	13603.2
59	40.3206	67	3.90555	57	9.51862	57	13.7642	97	498.309	105	361.446	89	492.358	87	418.821	163	1841.58	176	1496.17	167	1391.38	170	1523.85	244	13500.4	242	13224.1	247	12640.2	240	13603.2
58	39.3951	67	3.90555	58	9.84334	56	12.7471	97	498.309	105	361.446	90	496.339	87	418.821	163	1841.58	176	1496.17	168	1417.83	170	1523.85	244	13500.4	242	13224.1	247	12640.2	240	13603.2
58	39.3951	67	3.90555	58	9.84334	55	12.195	97	498.309	105	361.446	90	496.339	87	418.821	163	1841.58	176	1496.17	167	1391.38	170	1523.85	244	13500.4	242	13224.1	246	12648.3	240	13603.2
59	40.3206	67	3.90555	57	9.51862	55	12.195	97	498.309	105	361.446	89	492.358	87	418.821	163	1841.58	176	1496.17	167	1391.38	170	1523.85	244	13500.4	242	13224.1	246	12648.3	240	13603.2
58	39.3951	67	3.90555	57	9.51862	57	13.7642	97	498.309	105	361.446	89	492.358	87	418.821	162	1839.37	176	1496.17	168	1417.83	170	1523.85	244	13500.4	242	13224.1	246	12648.3	240	13603.2
58	39.3951	67	3.90555	56	9.35427	55	12.195	97	498.309	105	361.446	89	492.358	87	418.821	163	1841.58	176	1496.17	167	1391.38	170	1523.85	244	13500.4	242	13224.1	246	12648.3	240	13603.2
58	39.3951	67	3.90555	56	9.35427	55	12.195	97	498.309	105	361.446	90	496.339	87	418.821	163	1841.58	176	1496.17	167	1391.38	170	1523.85	244	13500.4	242	13224.1	246	12648.3	240	13603.2
58	39.3951	66	3.85859	58	9.84334	55	12.195	97	498.309	106	368.91	90	496.339	88	422.328	163	1841.58	176	1496.17	167	1391.38	170	1523.85	244	13500.4	242	13224.1	246	12648.3	240	13603.2
59	40.3206	67	3.90555	56	9.35427	57	13.7642	97	498.309	106	368.91	90	496.339	87	418.821	163	1841.58	176	1496.17	168	1417.83	170	1523.85	244	13500.4	241	13293.6	246	12648.3	240	13603.2
59	40.3206	66	3.85859	57	9.51862	55	12.195	97	498.309	106	368.91	89	492.358	87	418.821	162	1839.37	176	1496.17	167	1391.38	170	1523.85	244	13500.4	241	13293.6	246	12648.3	240	13603.2
58	39.3951	66	3.85859	58	9.84334	55	12.195	97	498.309	104	361.125	89	492.358	88	422.328	163	1841.58	176	1496.17	167	1391.38	170	1523.85	244	13500.4	241	13293.6	246	12648.3	240	13603.2
58	39.3951	67	3.90555	58	9.84334	54	11.6149	97	498.309	105	361.446	90	496.339	87	418.821	162	1839.37	176	1496.17	167	1391.38	170	1523.85	244	13500.4	241	13293.6	246	12648.3	240	13603.2
60	43.4097	67	3.90555	57	9.51862	57	13.7642	97	498.309	105	361.446	90	496.339	87	418.821	163	1841.58	176	1496.17	167	1391.38	170	1523.85	243	13555.6	241	13293.6	246	12648.3	240	13603.2
58	39.3951	66	3.85859	56	9.35427	56	13.2471	97	498.309	105	361.446	89	492.358	88	422.328	163	1841.58	176	1496.17	167	1391.38	170	1523.85	243	13555.6	241	13293.6	246	12648.3	240	13603.2
58	39.3951	67	3.90555	57	9.51862	54	12.2445	97	498.309	105	361.446	89	492.358	87	418.821	162	1839.37	176	1496.17	167	1391.38	170	1523.85	243	13555.6	241	13293.6	246	12648.3	240	13603.2
58	39.3951	67	3.90555	58	9.84334	55	12.4496	97	498.309	105	361.446	90	496.339	87	418.821	163	1841.58	176	1496.17	167	1391.38	170	1523.85	243	13555.6	241	13293.6	246	12648.3	240	13603.2
60	43.4097	67	3.90555	56	9.35427	55	12.4496	98	502.2	105	361.446	89	492.358	87	418.821	163	1841.58	176	1496.17	167	1391.38	170	1523.85	243	13555.6	241	13293.6	246	12648.3	240	13603.2
58	39.3951	67	3.90555	58	9.84334	55	12.4496	97	498.309	105	361.446	89	492.358	87	418.821	163	1841.58	176	1496.17	167	1391.38	170	1523.85	243	13555.6	241	13293.6	246	12648.3	240	13603.2
60	43.4097	66	3.85859	59	10.524	55	12.4496	97	498.309	105	361.446	90	496.339	88	422.328	163	1841.58	176	1496.17	168	1417.83	170	1523.85	243	13555.6	241	13293.6	246	12648.3	240	13603.2
59	40.3206	67	3.90555	57	9.51862	55	12.4496	98	502.2	105	361.446	89	492.358	87	418.821	163	1841.58	176	1496.17	167	1391.38	170	1523.85	243	13555.6	241	13293.6	246	12648.3	240	13603.3
58	39.3951	67	3.90555	57	9.51862	55	12.4496	97	498.309	105	361.446	89	492.358	87	418.821	163	1841.58	176	1496.17	168	1417.83	170	1523.85	243	13555.6	241	13293.6	246	12648.3	240	13603.3
58	39.3951	67	3.90555	57	9.51862	55	12.4496	97	498.309	105	361.446	89	492.358	87	418.821	163	1841.58	176	1496.17	167	1391.38	170	1523.85	243	13555.6	241	13293.6	246	12648.3	240	13618.3
58	39.3951	67	3.90555	57	9.51862	55	12.4496	97	498.309	105	361.446	89	492.358	88	422.328	162	1839.37	176	1496.17	168	1417.83	170	1523.85	243	13555.6	241	13293.6	246	12648.3	240	13618.3
58	39.3951	66	3.85859	58	9.84334	55	12.4496	97	498.309	105	361.446	90	496.339	87	418.821	163	1841.58	176	1496.17	167	1391.38	170	1523.85	243	13555.6	241	13293.6	246	12648.3	240	13618.3
58	39.3951	67	3.90555	58	9.84334	55	12.4496	97	498.309	105	361.446	89	492.358	88	422.328	163	1841.58	176	1496.17	167	1391.38	170	1523.85	243	13555.6	241	13293.6	246	12648.3	240	13618.3
58	39.3951	66	3.85859	57	9.51862	55	12.4496	97	498.309	106	376.117	90	496.339	87	418.821	163	1841.58	176	1496.17	167	1391.38	170	1523.85	243	13555.6	241	13293.6	246	12648.3	240	13618.3
60	43.4097	67	3.90555	58	9.84334	55	12.4496	97	498.309	101	364.031	89	492.358	87	418.821	163	1841.58	176	1496.17	167	1391.38	170	1523.85	243	13555.6	241	13293.6	246	12648.3	240	13618.3
59	40.3206	67	3.90555	58	9.84334	55	12.4496	97	498.309	105	368.608	90	496.339	87	418.821	163	1841.58	176	1496.17	167	1391.38	170	1523.85	243	13555.6	241	13293.6	246	12648.3	240	13618.3
60	43.4097	67	3.90555	57	9.51862	56	13.2471	97	498.309	104	364.683	90	496.339	88	422.328	163	1841.58	176	1496.17	167	1391.38	170	1523.85	243	13555.6	241	13293.6	246	12648.3	240	13618.3
60	43.4097	67	3.90555	56	9.35427	55	12.4496	97	498.309	106	376.117	89	492.358	87	418.821	163	1841.58	176	1496.17	167	1391.38	170	1523.85	243	13555.6	241	13293.6	246	12648.3	240	13618.3
58	39.3951	67	3.90555	57	9.51862	55	12.4496	97	498.309	105	368.608	90	496.339	87	418.821	163	1841.58	176	1496.17	167	1391.38	170	1523.85	243	13555.6	241	13293.6	246	12648.3	240	13648.5
58	39.3951	67	3.90555	58	9.84334	56	13.2471	97	498.309	106	376.117	89	492.358	88	422.328	163	1841.58	176	1496.17	167	1391.38	170	1523.85	243	13555.6	241	13293.6	246	12648.3	239	13644.7
58	39.3951	67	3.90555	57	9.51862	55	12.4496	97	498.309	106	376.117	89	492.358	88	422.328	162	1839.37	176	1496.17	167	1391.38	170	1523.85	243	13555.6	241	13293.6	246	12648.3	239	13644.7
60	43.4097	67	3.90555	56	9.35427	56	13.2471	97	498.309	106	376.117	89	492.358	87	418.821	163	1841.58	176	1496.17	167	1391.38	170	1523.85	243	13555.6	241	13293.6	246	12648.3	239	13644.7
59	52.7274	68	4.41869	60	16.2431	60	25.8431	87	595.189	102	354.242	86	381.087	88	471.487	165	1793.07	184	1376.1	158	1267.55	167	1557.07	254	12602.2	250	12646.1	241	13159.4	256	12434.4
56	39.64	71	11.4045	58	9.39507	57	24.852	90	609.894	106	362.362	84	373.479	89	475.414	165	1793.07	184	1392.59	161	1298.35	166	1554.24	254	12602.2	250	12688.9	241	13159.4	256	12434.4
58	48.2571	70	5.82122	59	11.9816	59	25.1681	88	598.737	105	354.627	85	377.142	89	480.066	165	1793.07	183	1383.65	160	1277.97	166	1554.24	253	12665.9	250	12717.5	241	13159.4	256	12434.4
57	42.3958	69	4.94308	60	16.2431	60	25.8431	88	598.737	102	354.242	85	377.142	87	472.338	165	1793.07	184	1392.59	160	1277.97	166	1554.24	253	12665.9	249	12710.9	241	13159.4	256	12434.4
58	48.2571	69	4.94308	60	16.2431	60	25.8431	88	598.737	106	362.362	85	377.142	88	476.146	165	1793.07	184	1392.59	160	1277.97	166	1554.24	253	12680.1	249	12710.9	241	13159.4	256	12448.4
58	48.2571	69	4.94308	60	16.2431	60	25.8431	88	598.737	102	354.242	85	377.142	88	476.146	165	1793.07	184	1392.59	160	1277.97	167	1557.07	253	12680.1	249	12710.9	241	13159.4	256	12462.3
58	48.2571	69	4.94308	60	16.2431	60	25.8431	88	598.737	102	354.242	85	377.142	88	476.146	165	1793.07	184	1392.59	160	1277.97	166	1554.24	252	12730.1	250	12717.5	241	13189	256	12476.3
58	48.2571	69	4.94308	60	16.2431	60	25.8431	88	598.737	102	354.242	85	377.142	88	476.146	165	1793.07	183	1383.65	160	1277.97	166	1554.24	252	12730.1	250	12717.5	241	13189	256	12476.3
58	48.2571	70	5.82122	60	16.2431	60	25.8431	88	598.737	102	354.242	86	381.087	88	476.146	165	1793.07	184	1392.59	160	1277.97	167	1557.07	252	12730.1	249	12710.9	241	13189	256	12476.3
58	48.2571	70	7.07837	60	16.2431	60	25.8431	88	598.737	103	358.252	84	373.479	88	476.146	165	1793.07	184	1392.59	160	1277.97	166	1554.24	252	12730.1	249	12710.9	241	13203.9	256	12476.3
58	48.2571	67	5.39808	60	16.2431	60	25.8431	88	598.737	106	369.702	85	377.142	89	480.066	165	1793.07	184	1392.59	160	1277.97	167	1557.07	252	12730.1	249	12710.9	240	13199.1	256	12476.3
58	48.2571	69	5.92859	60	16.2431	60	25.8431	88	598.737	104	361.664	84	373.479	88	476.146	165	1793.07	184	1392.59	161	1298.35	166	1554.24	252	12730.1	249	12710.9	241	13203.9	256	12476.3
58	48.2571	68	5.62457	60	16.2431	60	25.8431	88	598.737	105	369.465	85	377.142	88	476.146	165	1793.07	183	1383.65	160	1277.97	166	1554.24	252	12730.1	249	12710.9	241	13203.9	256	12476.3
58	48.2571	70	7.07837	60	16.2431	60	25.8431	88	598.737	105	369.465	85	377.142	87	472.338	165	1793.07	184	1392.59	160	1277.97	166	1554.24	252	12730.1	249	12710.9	240	13199.1	255	12482.9
58	48.2571	70	7.07837	60	16.2431	60	25.8431	88	598.737	105	369.465	84	373.479	88	476.146	165	1793.07	184	1392.59	160	1277.97	166	1554.24	252	12730.1	249	12710.9	240	13199.1	255	12496.9
58	48.2571	70	7.07837	60	16.2431	60	25.8431	88	598.737	105	369.465	85	377.142	87	472.338	165	1793.07	184	1392.59	160	1277.97	166	1554.24	252	12730.1	250	12717.5	240	13199.1	255	12496.9
58	48.2571	68	5.62457	60	16.2431	60	25.8431	88	598.737	105	369.465	84	373.479	87	472.338	165	1793.07	184	1392.59	160	1277.97	166	1554.24	252	12730.1	249	12710.9	241	13203.9	255	12496.9
58	48.2571	68	5.62457	60	16.2431	60	25.8431	88	598.737	105	369.465	86	381.087	88	476.146	165	1793.07	183	1383.65	160	1277.97	166	1554.24	252	12730.1	249	12710.9	240	13199.1	255	12496.9
58	48.2571	68	5.62457	60	16.2431	60	25.8431	88	598.737	105	369.465	85	377.142	87	472.338	165	1793.07	184	1392.59	160	1277.97	166	1554.24	252	12730.1	249	12710.9	240	13228.8	255	12496.9
58	48.2571	68	5.62457	60	16.2431	60	25.8431	88	598.737	105	369.465	85	377.142	88	476.146	165	1793.07	183	1383.65	160	1277.97	166	1554.24	252	12730.1	249	12710.9	241	13233.5	255	12496.9
58	48.2571	68	5.62457	60	16.2431	60	25.8431	88	598.737	103	358.252	85	377.142	87	472.338	165	1793.07	184	1392.59	160	1277.97	166	1554.24	252	12730.1	249	12725.3	240	13228.8	255	12496.9
58	48.2571	67	5.72644	60	16.2431	60	25.8431	88	598.737	106	369.702	85	377.142	88	476.146	165	1793.07	183	1383.65	160	1277.97	166	1554.24	252	12730.1	250	12731.8	240	13228.8	255	12496.9
58	48.2571	70	9.73551	60	16.2431	60	25.8431	88	598.737	105	369.465	85	377.142	88	476.146	165	1793.07	184	1392.59	160	1277.97	166	1554.24	252	12730.1	249	12725.3	240	13228.8	255	12496.9
58	48.2571	69	6.21844	60	16.2431	60	25.8431	88	598.737	103	358.252	85	377.142	87	472.338	165	1793.07	184	1392.59	160	1277.97	166	1554.24	252	12730.1	249	12725.3	240	13228.8	255	12496.9
58	48.2571	69	6.21844	60	16.2431	60	25.8431	88	598.737	104	361.664	85	377.142	87	472.338	165	1793.07	184	1392.59	160	1277.97	166	1554.24	252	12730.1	249	12725.3	240	13228.8	255	12496.9
58	48.2571	69	6.21844	60	16.2431	60	25.8431	88	598.737	103	358.252	85	377.142	88	476.146	165	1793.07	184	1392.59	158	1267.55	166	1554.24	252	12730.1	249	12725.3	240	13228.8	255	12496.9
58	48.2571	69	6.21844	60	16.2431	60	25.8431	88	598.737	105	369.465	84	373.646	87	472.338	165	1793.07	184	1392.59	160	1277.97	166	1554.24	252	12730.1	250	12731.8	240	13228.8	255	12496.9
58	48.2571	69	6.21844	60	16.2431	60	25.8431	88	598.737	103	358.252	86	381.25	87	472.338	165	1793.07	184	1392.59	160	1277.97	166	1554.24	252	12730.1	250	12731.8	240	13228.8	255	12496.9
58	48.2571	69	6.21844	60	16.2431	60	25.8431	88	598.737	105	369.465	85	377.307	87	472.338	165	1793.07	184	1392.59	160	1277.97	167	1557.07	252	12730.1	249	12725.3	240	13228.8	255	12496.9
58	48.2571	69	6.21844	60	16.2431	60	25.8431	88	598.737	105	369.465	86	381.25	88	476.146	165	1793.07	184	1392.59	158	1267.55	166	1554.24	252	12730.1	249	12725.3	240	13228.8	255	12496.9
58	48.2571	69	6.21844	60	16.2431	60	25.8431	88	598.737	103	358.252	84	373.646	89	480.066	165	1793.07	184	1409.18	160	1277.97	166	1554.24	252	12730.1	249	12725.3	240	13228.8	255	12496.9
58	48.2571	69	6.21844	60	16.2431	60	25.8431	88	598.737	105	369.465	85	377.307	87	472.338	165	1793.07	181	1387.64	160	1277.97	166	1554.24	252	12730.1	249	12725.3	240	13228.8	255	12496.9
58	48.2571	69	6.21844	60	16.2431	60	25.8431	88	598.737	105	369.465	85	377.307	88	476.146	165	1793.07	183	1389.05	160	1277.97	166	1554.24	252	12730.1	249	12725.3	240	13228.8	255	12496.9
58	48.2571	69	6.21844	60	16.2431	60	25.8431	88	598.737	104	361.664	85	377.307	88	476.146	165	1793.07	184	1409.18	160	1277.97	167	1557.07	252	12730.1	249	12725.3	240	13228.8	255	12496.9
58	48.2571	69	6.21844	60	16.2431	60	25.8431	88	598.737	103	358.252	85	377.307	87	472.338	165	1793.07	184	1409.18	160	1277.97	166	1554.24	252	12730.1	249	12725.3	240	13228.8	255	12496.9
58	48.2571	67	5.72644	60	16.2431	60	25.8431	87	595.189	103	358.252	86	381.25	87	472.338	165	1793.07	184	1409.18	160	1277.97	167	1557.07	252	12730.1	249	12725.3	240	13228.8	255	12496.9
58	48.2571	67	5.72644	60	16.2431	60	25.8431	88	598.737	103	358.252	86	381.25	87	472.338	165	1793.07	183	1394.58	160	1277.97	166	1554.24	252	12730.1	249	12725.3	240	13228.8	255	12496.9
58	48.2571	69	6.21844	60	16.2431	60	25.8431	88	598.737	105	369.465	85	377.307	87	472.338	165	1793.07	182	1391.05	160	1277.97	166	1554.24	252	12730.1	249	12725.3	240	13228.8	255	12496.9
58	48.2571	69	6.21844	60	16.2431	60	25.8431	88	598.737	106	369.702	85	377.307	87	472.338	165	1793.07	183	1400.11	160	1277.97	166	1554.24	252	12730.1	249	12725.3	240	13228.8	255	12496.9
58	48.2571	69	6.21844	60	16.2431	60	25.8431	88	598.737	105	369.465	85	377.307	87	472.338	165	1793.07	182	1391.16	160	1277.97	166	1554.24	252	12730.1	249	12725.3	240	13228.8	255	12496.9
58	48.2571	69	6.21844	60	16.2431	60	25.8431	88	598.737	103	358.252	85	377.307	87	472.338	165	1793.07	183	1400.11	160	1277.97	167	1557.07	252	12730.1	249	12725.3	240	13228.8	255	12496.9
57	42.3958	69	6.21844	60	16.2431	60	25.8431	88	598.737	104	361.664	85	377.307	87	472.338	165	1793.07	182	1391.16	160	1277.97	166	1554.24	252	12730.1	250	12731.8	240	13228.8	255	12496.9
58	48.2571	69	6.21844	60	16.2431	60	25.8431	88	598.737	105	369.465	86	381.25	87	472.338	165	1793.07	183	1400.11	160	1277.97	166	1554.24	252	12730.1	249	12725.3	240	13228.8	255	12496.9
57	42.3958	69	6.21844	60	16.2431	60	25.8431	88	598.737	105	369.465	85	377.307	87	472.338	165	1793.07	183	1400.11	160	1277.97	166	1554.24	252	12730.1	249	12725.3	241	13233.5	255	12496.9
58	48.2571	69	6.21844	60	16.2431	60	25.8431	88	598.737	105	369.465	86	381.25	87	472.338	165	1793.07	183	1400.11	160	1277.97	166	1554.24	252	12730.1	249	12725.3	241	13233.5	255	12496.9
58	48.2571	69	6.21844	60	16.2431	60	25.8431	88	598.737	105	369.465	85	377.307	87	472.338	165	1793.07	183	1400.11	160	1277.97	166	1554.24	252	12730.1	249	12725.3	241	13233.5	255	12496.9
57	42.3958	69	6.21844	60	16.2431	60	25.8431	88	598.737	103	358.252	85	377.307	87	472.338	165	1793.07	183	1400.11	160	1277.97	166	1554.24	252	12730.1	249	12725.3	241	13233.5	255	12496.9
58	48.2571	69	6.21844	60	16.2431	60	25.8431	88	598.737	105	369.465	84	373.646	87	472.338	165	1793.07	183	1400.11	160	1277.97	167	1557.07	252	12730.1	249	12725.3	241	13233.5	255	12496.9
58	48.2571	69	6.21844	60	16.2431	60	25.8431	88	598.737	105	369.465	86	381.25	87	472.338	165	1793.07	183	1400.13	158	1267.55	166	1554.24	252	12730.1	249	12725.3	241	13233.5	255	12496.9
58	48.2571	69	6.21844	60	16.2431	60	25.8431	88	598.737	105	369.465	85	377.307	87	472.338	165	1793.07	182	1396.71	160	1277.97	167	1557.07	252	12730.1	249	12725.3	241	13233.5	255	12496.9
62	67.0159	70	4.22122	52	8.43898	64	14.2224	93	595.44	103	335.223	89	317.235	92	380.375	157	1862.38	170	1560.17	168	1338.13	165	1526.45	245	13430.8	249	13056.7	245	12844.3	256	12281.2
60	59.7764	72	4.52469	57	10.1502	60	11.4431	92	581.94	103	342.33	92	346.788	93	384.558	157	1862.38	169	1557.12	170	1356.05	164	1493.18	244	13500.5	249	13071.2	245	12858.8	256	12281.2
61	62.294	71	4.30589	55	9.06777	61	12.8186	93	595.44	99	345.062	91	338.799	92	380.375	157	1862.38	170	1560.17	169	1346.99	165	1526.45	244	13500.5	249	13085.7	245	12858.8	256	12281.2
61	62.294	71	4.61575	56	9.81856	62	13.8546	93	595.44	103	349.359	90	324.894	92	380.375	157	1862.38	170	1560.17	168	1338.13	165	1526.45	244	13500.5	248	13079.9	245	12858.8	256	12281.2
61	62.294	68	4.30104	54	8.68896	61	12.8186	93	595.44	102	345.556	89	317.235	92	380.375	156	1874.28	170	1560.17	169	1346.99	165	1526.45	244	13500.5	249	13085.7	245	12858.8	256	12281.2
61	62.294	70	4.39265	53	8.51406	61	12.8186	93	595.44	103	349.359	89	317.235	92	380.375	156	1881.24	170	1560.17	169	1346.99	165	1526.45	244	13500.5	249	13085.7	245	12858.8	256	12281.2
61	62.294	69	4.3054	53	8.51406	61	12.8186	92	591.549	103	349.359	91	338.799	92	380.375	156	1888.1	170	1560.17	169	1346.99	165	1526.45	244	13500.5	249	13085.7	245	12858.8	256	12281.2
61	62.294	68	4.30104	53	8.51406	61	12.8186	92	591.549	102	345.556	91	338.799	92	380.375	156	1888.1	169	1581.54	168	1338.13	165	1526.45	244	13500.5	249	13085.7	245	12858.8	256	12281.2
61	62.294	70	4.39265	54	8.68896	61	12.8186	92	591.549	103	349.359	91	338.799	92	380.375	156	1888.1	168	1578.55	168	1338.13	165	1526.45	244	13500.5	249	13085.7	245	12858.8	256	12281.2
61	62.294	70	4.39265	55	9.06777	61	12.8186	92	591.549	103	349.747	89	317.235	92	380.375	156	1888.1	169	1581.54	168	1338.13	165	1526.45	244	13500.5	249	13085.7	245	12858.8	256	12281.2
61	62.294	70	4.39265	54	8.68896	61	12.8186	92	591.549	103	349.747	91	338.799	92	380.375	156	1888.1	169	1581.54	168	1338.13	165	1526.45	244	13500.5	249	13085.7	245	12858.8	256	12281.2
61	62.294	70	4.39265	54	8.68896	61	12.8186	92	596.636	103	353.068	91	338.799	92	380.375	156	1888.1	169	1581.54	169	1346.99	165	1526.45	244	13500.5	249	13085.7	245	12858.8	256	12281.2
61	62.294	70	4.39265	55	9.06777	61	12.8186	91	593.194	101	352.664	91	338.799	92	380.375	156	1888.1	169	1581.54	168	1338.13	165	1526.45	244	13500.5	249	13085.7	245	12858.8	256	12281.2
61	62.294	68	4.30104	54	8.68896	61	12.8186	92	596.636	102	352.791	91	338.799	92	380.375	156	1888.1	169	1581.54	169	1346.99	165	1526.45	244	13500.5	249	13085.7	245	12858.8	256	12281.2
61	62.294	70	4.39265	54	8.68896	61	12.8186	92	596.636	103	353.068	91	338.799	91	381.238	156	1888.1	169	1581.54	168	1338.13	165	1526.45	244	13500.5	249	13085.7	245	12858.8	256	12281.2
61	62.294	70	4.39265	55	9.06777	61	12.8186	92	596.636	103	353.068	91	338.799	93	388.45	156	1888.1	169	1581.54	169	1346.99	165	1526.45	244	13500.5	249	13085.7	244	12896.7	256	12295.1
61	62.294	70	4.39265	54	8.68896	61	12.8186	92	596.636	103	353.068	91	338.799	92	384.462	156	1888.1	169	1581.54	168	1338.13	165	1526.45	244	13500.5	249	13085.7	245	12916.9	256	12295.1
61	62.294	70	4.39265	54	8.68896	61	12.8186	92	596.636	103	353.068	91	338.799	92	384.462	156	1888.1	169	1581.54	169	1346.99	165	1526.45	244	13515.4	249	13085.7	244	12896.7	256	12295.1
61	62.294	70	4.39265	55	9.06777	61	12.8186	92	596.636	103	353.068	89	317.235	92	384.462	156	1888.1	169	1581.54	168	1338.13	165	1526.45	244	13515.4	249	13085.7	244	12896.7	256	12295.1
61	62.294	70	4.39265	56	9.81856	61	12.8186	92	596.636	103	353.068	91	338.799	92	384.462	156	1888.1	169	1581.54	168	1338.13	164	1493.18	244	13560.1	249	13085.7	244	12896.7	256	12295.1
61	62.294	70	4.39265	54	8.68896	61	12.8186	92	596.636	103	353.068	90	335.161	91	381.238	156	1888.1	169	1581.54	168	1338.13	165	1526.45	243	13570.7	249	13085.7	244	12896.7	256	12295.1
61	62.294	70	4.39265	55	9.06777	61	12.8186	92	596.636	103	353.068	89	327.796	92	384.462	156	1888.1	169	1581.54	168	1338.13	165	1526.45	243	13570.7	248	13094.5	244	12911.2	256	12295.1
61	62.294	70	4.39265	53	8.51406	61	12.8186	92	596.636	103	353.068	90	335.161	92	384.462	156	1888.1	169	1581.54	168	1338.13	164	1493.18	243	13585.7	248	13109.1	244	12911.2	256	12295.1
61	62.294	70	4.39265	54	8.68896	61	12.8186	92	596.636	103	353.068	90	335.161	92	384.462	156	1888.1	169	1581.54	169	1346.99	165	1526.45	243	13585.7	248	13109.1	244	12911.2	256	12295.1
61	62.294	70	4.39265	54	8.68896	61	12.8186	92	596.636	103	353.068	90	335.161	92	384.462	156	1888.1	169	1581.54	169	1346.99	165	1526.45	243	13585.7	248	13109.1	244	12911.2	256	12295.1
61	62.294	70	4.39265	54	8.68896	61	12.8186	92	596.636	103	353.068	90	335.161	92	384.462	156	1888.1	169	1581.54	169	1346.99	165	1526.45	243	13585.7	248	13109.1	244	12911.2	256	12295.1
61	62.294	70	4.39265	55	9.06777	61	12.8186	92	596.636	102	352.791	90	335.161	92	384.462	156	1888.1	169	1581.54	169	1346.99	165	1526.45	243	13585.7	248	13109.1	244	12911.2	256	12295.1
61	62.294	70	4.39265	54	8.68896	61	12.8186	92	596.636	103	353.068	90	335.161	93	388.45	156	1888.1	169	1581.54	169	1346.99	165	1526.45	243	13585.7	248	13109.1	244	12911.2	256	12295.1
61	62.294	71	4.61575	54	8.68896	61	12.8186	92	596.636	103	353.068	90	335.161	92	384.462	156	1888.1	169	1581.54	168	1338.13	165	1526.45	243	13585.7	248	13123.6	244	12911.2	256	12295.1
61	62.294	70	4.39265	53	8.51406	61	12.8186	92	596.636	103	353.068	90	335.161	92	384.462	156	1888.1	169	1581.54	168	1338.13	165	1526.45	243	13585.7	248	13123.6	244	12911.2	256	12295.1
61	62.294	70	4.39265	54	8.68896	61	12.8186	92	596.636	103	353.068	90	335.161	92	384.462	156	1888.1	168	1578.55	169	1346.99	165	1526.45	243	13585.7	248	13123.6	244	12911.2	256	12295.1
61	62.294	69	4.3054	53	8.51406	61	12.8186	92	596.636	103	353.068	90	335.161	92	384.462	156	1888.1	168	1578.55	169	1346.99	165	1526.45	243	13585.7	248	13138.2	244	12911.2	256	12295.1
61	62.294	68	4.30104	53	8.51406	61	12.8186	92	596.636	103	353.068	90	335.161	91	381.238	156	1888.1	169	1581.54	169	1346.99	165	1526.45	243	13585.7	248	13138.2	244	12911.2	256	12295.1
61	62.294	71	4.61575	53	8.51406	62	13.8546	92	596.636	103	353.068	90	335.161	92	384.462	156	1888.1	169	1581.54	168	1338.13	165	1526.45	243	13585.7	248	13138.2	244	12911.2	256	12295.1
61	62.294	68	4.30104	54	8.68896	61	12.8186	92	596.636	103	353.456	90	335.161	92	384.462	156	1888.1	169	1581.54	168	1338.13	165	1526.45	243	13585.7	248	13138.2	244	12911.2	256	12295.1
62	67.0159	70	4.39265	53	8.51406	61	12.8186	92	596.636	102	352.928	90	335.161	93	388.45	156	1888.1	169	1581.54	168	1338.13	164	1493.18	243	13585.7	248	13138.2	244	12911.2	256	12295.1
61	62.294	69	4.3054	52	8.43898	64	14.2224	92	596.636	103	353.456	90	335.161	92	384.462	156	1888.1	169	1581.54	168	1338.13	165	1526.45	243	13585.7	248	13138.2	244	12911.2	256	12295.1
61	62.294	70	4.39265	55	9.06777	61	12.8186	92	596.636	103	353.456	90	335.161	91	381.238	156	1888.1	168	1578.55	170	1356.05	165	1526.45	243	13585.7	248	13138.2	244	12911.2	256	12295.1
61	62.294	70	4.39265	56	9.81856	62	13.8546	92	596.636	103	353.456	90	335.161	93	388.45	156	1888.1	169	1581.54	169	1346.99	165	1526.45	243	13585.7	248	13138.2	244	12911.2	256	12295.1
61	62.294	70	4.39265	54	8.68896	61	12.8186	92	596.636	103	353.456	90	335.161	92	384.462	156	1888.1	169	1581.54	168	1338.13	165	1526.45	243	13585.7	248	13138.2	244	12911.2	256	12295.1
61	62.294	70	4.39265	53	8.51406	61	12.8186	92	596.636	103	353.456	90	335.161	92	384.462	156	1888.1	169	1581.54	168	1338.13	165	1526.45	243	13585.7	248	13138.2	244	12911.2	256	12295.1
61	62.294	70	4.39265	53	8.51406	61	12.8186	92	596.636	103	353.456	90	335.161	92	384.462	156	1888.1	169	1581.54	168	1338.13	165	1526.45	243	13585.7	248	13138.2	244	12911.2	256	12295.1
61	62.294	70	4.39265	53	8.51406	61	12.8186	92	596.636	103	353.456	90	335.161	93	388.45	156	1888.1	169	1581.54	169	1346.99	165	1526.45	243	13585.7	248	13138.2	244	12911.2	256	12295.1
61	62.294	70	4.39265	53	8.51406	61	12.8186	92	596.636	103	353.456	90	335.161	92	384.462	156	1888.1	169	1581.54	168	1338.13	165	1526.45	243	13585.7	248	13138.2	244	12911.2	256	12295.1
61	62.294	70	4.39265	53	8.51406	61	12.8186	92	596.636	103	353.456	90	335.161	92	384.462	156	1888.1	169	1581.54	169	1346.99	165	1526.45	243	13585.7	248	13138.2	244	12911.2	256	12295.1
61	62.294	70	4.39265	54	8.68896	61	12.8186	92	596.636	102	352.928	90	335.161	92	384.462	156	1888.1	169	1581.54	168	1338.13	165	1526.45	243	13585.7	248	13138.2	244	12911.2	256	12295.1
61	62.294	70	4.39265	55	9.06777	61	12.8186	92	596.636	103	353.456	90	335.161	92	384.462	156	1888.1	169	1581.54	169	1346.99	165	1526.45	243	13585.7	248	13138.2	244	12911.2	256	12295.1
61	62.294	70	4.39265	54	8.68896	61	12.8186	92	596.636	103	353.456	90	335.161	91	381.238	156	1888.1	169	1581.54	168	1338.13	165	1526.45	243	13585.7	248	13138.2	244	12911.2	256	12295.1
61	62.294	70	4.39265	54	8.68896	61	12.8186	92	596.636	103	353.456	90	335.161	91	381.238	156	1888.1	169	1581.54	169	1346.99	165	1526.45	243	13585.7	248	13138.2	244	12911.2	256	12295.1
61	62.294	70	4.39265	54	8.68896	61	12.8186	92	596.636	103	353.456	90	335.161	91	381.238	156	1888.1	169	1581.54	169	1346.99	164	1493.18	243	13585.7	248	13138.2	244	12911.2	256	12295.1
55	112.819	59	21.7193	48	30.4295	52	84.8778	87	668.687	96	505.835	80	563.18	83	564.837	156	1888.1	167	1707.49	154	1554.22	159	1593.35	222	15159.9	238	13641.6	240	13263.6	238	13648.5
		-61	83.68							-93	601.79							-156	1707.49							-222	13648.5
		-47	113.819							-79	669.687							-153	1889.1							-221	15160.9

## Sheet: FF
FF250								FF500								FF1000								FF2000
Random		DFS		Degree		RWR		Random		DFS		Degree		RWR		Random		DFS		Degree		RWR		Random		DFS		Degree		RWR
|H|	var(H)	|H|	var(H)	|H|	var(H)	|H|	var(H)	|H|	var(H)	|H|	var(H)	|H|	var(H)	|H|	var(H)	|H|	var(H)	|H|	var(H)	|H|	var(H)	|H|	var(H)	|H|	var(H)	|H|	var(H)	|H|	var(H)	|H|	var(H)
86	2.01028	88	1.9938	78	2.04076	86	1.894	197	1.51228	212	1.20601	203	1.25487	195	1.37436	268	34.7541	281	27.529	292	7.677	279	7.65733	347	152.291	361	1602.28	425	19.2482	387	32.0411
88	2.28926	83	1.97677	85	2.15779	89	1.98384	199	1.52602	213	1.29009	200	1.1775	199	1.64663	272	59.8373	283	49.806	285	6.91548	285	8.69092	351	159.776	360	1512.64	424	17.7181	393	33.3632
87	2.02563	88	1.9938	84	2.04535	88	1.92562	199	1.52602	211	1.23474	202	1.21302	198	1.50413	271	36.1179	282	28.966	290	7.34007	284	8.11967	350	157.865	360	1537.08	425	19.2482	391	32.4797
86	2.01028	88	1.9938	84	2.04535	87	1.91069	197	1.51228	213	1.29948	201	1.18052	197	1.39045	271	36.2065	281	27.529	291	7.47485	283	7.86925	349	153.686	360	1537.08	424	19.2229	390	32.2469
86	2.01028	88	1.9938	78	2.04076	88	1.92562	199	1.53607	212	1.24375	202	1.21302	197	1.39045	268	36.0153	281	27.529	289	7.05882	281	7.70401	348	152.591	360	1537.11	418	18.533	388	32.1275
86	2.01028	88	1.9938	78	2.04076	88	1.92562	198	1.53444	211	1.23474	202	1.21302	197	1.39045	269	36.1492	281	27.529	287	6.96369	282	7.73739	347	152.291	360	1573.94	423	18.696	387	32.0411
86	2.01028	88	1.9938	78	2.04076	86	1.894	198	1.53444	212	1.24375	201	1.18052	197	1.39045	270	36.1781	281	27.529	288	7.02541	279	7.65733	347	152.291	358	1541.6	420	18.5565	387	32.0411
86	2.01028	88	1.9938	78	2.04076	88	1.92562	198	1.53444	211	1.23474	201	1.18052	197	1.39045	271	36.6862	281	27.529	291	7.47485	279	7.65733	351	159.781	359	1573.72	422	18.6689	388	32.1275
86	2.01028	88	1.9938	78	2.04076	88	1.92562	197	1.51228	212	1.24375	202	1.21302	197	1.39045	268	36.1123	281	27.529	291	7.47485	279	7.65733	348	152.608	360	1573.94	424	19.2229	387	32.0411
86	2.01028	83	1.97677	78	2.04076	86	1.894	198	1.53444	212	1.24375	202	1.21302	197	1.39045	270	36.2003	282	28.966	291	7.47485	279	7.65733	349	154.878	357	1550.15	424	19.2229	387	32.0411
86	2.01028	88	1.9938	78	2.04076	86	1.894	198	1.53444	213	1.29948	202	1.21302	197	1.39045	269	36.1863	282	28.966	291	7.47485	279	7.65733	350	158.602	359	1590.48	424	19.2229	387	32.0411
86	2.01028	88	1.9938	84	2.04535	88	1.92562	198	1.53444	212	1.24375	203	1.25487	197	1.39045	271	36.6862	281	27.529	291	7.47485	284	8.11967	349	154.878	358	1573.89	424	19.2229	388	32.1275
86	2.01028	83	1.97677	84	2.04535	88	1.92562	198	1.53444	213	1.29948	203	1.25487	198	1.50413	271	36.7969	281	27.529	290	7.34007	279	7.65733	347	152.832	359	1590.48	424	19.2229	387	32.0411
86	2.01028	88	1.9938	78	2.04076	86	1.894	199	1.53607	211	1.23474	202	1.21302	195	1.37436	269	36.2161	282	28.966	285	6.91548	285	8.69092	350	158.802	359	1590.48	422	18.6689	388	32.1275
86	2.01028	88	1.9938	84	2.04535	88	1.92562	197	1.52243	212	1.24375	201	1.18052	197	1.39045	270	36.2225	281	27.529	291	7.47485	279	7.6645	349	155.09	359	1598.45	422	18.6689	387	32.0411
86	2.01028	87	2.00264	78	2.04076	88	1.92562	197	1.52243	212	1.24375	203	1.25487	197	1.39045	271	36.7969	282	28.966	290	7.34007	285	8.7611	348	153.89	356	1554.28	424	19.2229	388	32.1275
86	2.01028	87	2.00264	78	2.04076	88	1.92562	197	1.52243	212	1.24375	202	1.21302	195	1.37436	270	36.2225	281	27.529	285	6.91548	284	8.15488	349	155.09	358	1582.25	424	19.2229	387	32.0411
86	2.01028	87	2.00264	78	2.04076	88	1.92562	199	1.54612	211	1.23474	202	1.21302	197	1.39045	269	36.2161	282	28.966	292	7.677	283	7.91165	349	155.09	359	1598.45	424	19.2229	387	32.0411
86	2.01028	87	2.00264	78	2.04076	86	1.894	198	1.54454	212	1.24375	202	1.21302	197	1.39045	270	36.2225	283	51.7495	290	7.34007	281	7.71824	349	155.09	359	1598.59	424	19.2229	387	32.0411
86	2.01028	85	2.04014	84	2.04535	88	1.92562	198	1.54454	211	1.23474	202	1.21302	197	1.39045	271	37.9481	281	27.6286	291	7.47485	282	7.77285	349	155.09	355	1555.47	422	18.6689	387	32.0411
86	2.01028	87	2.18655	78	2.04076	88	1.92562	198	1.54454	212	1.24375	201	1.18052	197	1.39045	270	36.2299	282	29.7816	287	6.96369	282	7.77285	350	159.077	357	1582.61	422	18.6689	387	32.0411
86	2.01028	86	2.1033	78	2.04076	87	1.91069	198	1.54454	211	1.23474	201	1.18052	197	1.39045	271	37.9481	282	29.7816	290	7.34007	282	7.77285	346	153.005	356	1558.44	424	19.2229	387	32.0411
86	2.01028	86	2.1033	84	2.04535	88	1.92562	198	1.54454	211	1.23474	200	1.1775	197	1.39045	271	37.9481	282	29.7816	290	7.34007	282	7.77285	349	155.164	358	1586.43	424	19.2229	387	32.0411
86	2.01028	86	2.1033	78	2.04076	88	1.92562	198	1.54454	211	1.23474	202	1.21302	195	1.37436	270	36.2299	280	27.7887	291	7.47485	283	7.91165	348	154.022	356	1558.61	424	19.2229	387	32.0411
86	2.01028	86	2.1033	78	2.04076	88	1.92562	198	1.54454	212	1.24375	202	1.21302	197	1.39045	269	36.2384	283	52.0321	285	6.91548	282	7.77285	347	153.501	359	1619.7	422	18.6689	388	32.1275
86	2.01028	86	2.1033	78	2.04076	88	1.92562	198	1.54454	211	1.23474	203	1.25487	195	1.37436	271	38.45	282	30.4128	291	7.47485	282	7.77285	348	154.022	358	1586.46	424	19.2229	387	32.0411
86	2.01028	86	2.1033	84	2.04535	88	1.92562	198	1.54454	212	1.24375	200	1.1775	197	1.39045	270	36.2892	281	28.5752	285	6.91548	282	7.77285	348	154.022	358	1586.46	422	18.6689	387	32.0411
86	2.01028	86	2.1033	78	2.04076	88	1.92562	198	1.54454	212	1.24375	202	1.21302	195	1.37436	269	36.2384	282	30.4128	290	7.34007	282	7.77285	348	154.022	358	1586.46	424	19.2229	388	32.1275
87	2.02563	86	2.1033	84	2.04535	88	1.92562	198	1.54454	211	1.23474	200	1.1775	197	1.39045	271	38.45	282	30.4128	291	7.47485	282	7.77285	350	161.117	358	1590.63	424	19.2229	385	32.079
86	2.01028	86	2.1033	78	2.04076	87	1.91069	198	1.54454	212	1.24375	202	1.21302	195	1.37436	269	36.2384	282	30.4128	289	7.05882	281	7.71824	345	153.04	354	1574.78	422	18.6689	391	32.5769
86	2.01028	86	2.1033	78	2.04076	88	1.92562	198	1.54454	211	1.23474	203	1.25487	197	1.39045	270	36.2892	282	30.4128	288	7.02541	282	7.77285	349	155.514	356	1586.85	422	18.6689	388	32.2461
86	2.01028	86	2.1033	78	2.04076	88	1.92562	198	1.54454	211	1.23474	201	1.18052	197	1.39045	270	36.2892	282	30.4128	290	7.34007	282	7.77285	347	153.587	355	1578.79	420	18.5565	390	32.3341
87	2.02563	85	2.04014	84	2.04535	86	1.894	198	1.54454	211	1.23474	203	1.25487	197	1.39045	271	38.5607	282	30.4128	285	6.91548	281	7.71824	348	154.286	358	1590.63	424	19.2229	389	32.2904
86	2.01028	86	2.1033	78	2.04076	88	1.92562	198	1.54454	212	1.24375	200	1.1775	197	1.39045	269	36.2979	282	30.4128	290	7.34007	282	7.77285	347	153.904	358	1590.63	422	18.6689	388	32.2461
86	2.01028	86	2.1033	78	2.04076	88	1.92562	198	1.54454	212	1.24375	202	1.21302	197	1.39045	270	36.6818	282	30.4128	288	7.02541	282	7.77285	350	161.414	358	1590.65	424	19.2229	388	32.2461
86	2.01028	86	2.1033	78	2.04076	86	1.894	198	1.54454	212	1.24375	201	1.18052	197	1.39045	271	38.5607	282	30.4128	290	7.34007	282	7.77285	349	156.098	353	1579.95	424	19.2229	388	32.2461
86	2.01028	86	2.1033	78	2.04076	89	1.98384	198	1.54454	211	1.23474	202	1.21302	195	1.37436	270	36.6818	282	30.4128	290	7.34007	282	7.77285	348	154.884	355	1583	424	19.2229	388	32.2461
86	2.01028	86	2.1033	78	2.04076	88	1.92562	198	1.54454	212	1.24375	202	1.21302	198	1.50413	271	38.5607	282	30.4128	291	7.47485	282	7.77285	349	156.098	358	1590.65	424	19.2229	389	32.2904
86	2.01028	86	2.1033	84	2.04535	87	1.91069	199	1.54612	212	1.24375	202	1.21302	197	1.39045	271	38.5607	282	30.4128	291	7.47485	282	7.77285	349	156.098	358	1590.65	418	18.533	388	32.2461
88	2.28926	85	2.04014	84	2.04535	88	1.92562	198	1.54454	212	1.24375	202	1.21302	197	1.39045	271	38.5607	282	30.4128	291	7.47485	282	7.77285	349	156.098	358	1590.8	424	19.2229	388	32.2461
87	2.02563	86	2.1033	78	2.04076	88	1.92562	198	1.54454	212	1.24375	202	1.21302	197	1.39045	270	36.6818	283	52.0321	285	6.91548	282	7.77285	349	156.098	358	1590.82	420	18.5565	388	32.2461
86	2.01028	86	2.1033	78	2.04076	88	1.92562	198	1.54454	211	1.23474	201	1.18052	197	1.39045	271	56.4795	283	52.0321	291	7.47485	282	7.77285	349	156.098	358	1599.06	422	18.6689	388	32.2461
86	2.01028	86	2.1033	78	2.04076	88	1.92562	198	1.54454	211	1.23474	201	1.18052	197	1.39045	269	36.3053	283	52.0321	285	6.91548	282	7.77285	349	156.098	354	1591.64	424	19.2229	388	32.2461
86	2.01028	86	2.1033	78	2.04076	88	1.92562	198	1.54454	212	1.24375	203	1.25487	197	1.39045	270	36.7558	283	52.0321	290	7.34007	282	7.77285	349	156.098	357	1595.03	424	19.2229	388	32.2461
86	2.01028	85	2.04014	78	2.04076	88	1.92562	198	1.54454	211	1.23474	203	1.25487	198	1.50413	271	56.4795	282	30.4128	291	7.47485	282	7.77285	349	156.098	358	1599.06	424	19.2229	388	32.2461
86	2.01028	85	2.04014	78	2.04076	88	1.92562	198	1.54454	211	1.23474	203	1.25487	198	1.50413	271	56.5681	282	30.4128	286	6.97824	282	7.77285	344	153.963	358	1599.06	424	19.2229	391	33.0065
86	2.01028	86	2.1033	78	2.04076	88	1.92562	198	1.54454	211	1.23474	201	1.18052	197	1.39045	267	36.3746	282	30.4128	290	7.34007	282	7.77285	349	156.385	358	1599.06	424	19.2229	385	32.2504
86	2.01028	86	2.1033	84	2.04535	88	1.92562	198	1.54454	212	1.24375	202	1.21302	195	1.37436	270	36.7706	282	30.4128	289	7.13495	282	7.77285	348	155.114	358	1599.06	424	19.2229	390	32.3751
86	2.01028	86	2.1033	78	2.04076	88	1.92562	198	1.54454	211	1.23474	202	1.21302	195	1.37436	269	36.625	282	30.4128	288	7.07403	282	7.77285	347	154.181	358	1599.06	422	18.6689	389	32.3315
86	2.01028	86	2.1033	78	2.04076	88	1.92562	198	1.54454	213	1.29948	203	1.25487	195	1.37436	268	36.4332	282	30.4128	287	7.01247	282	7.77285	349	157.445	358	1599.06	424	19.2229	389	32.3315
83	2.31412	86	2.35911	86	1.80097	89	2.50069	190	1.7446	206	1.40949	204	1.32555	196	1.42847	255	53.7516	278	23.6655	290	6.51249	280	7.9773	378	367.356	357	1382.54	417	19.6792	408	31.6981
85	2.62837	88	2.78926	88	2.01653	84	2.30726	193	1.79232	207	1.45726	201	1.29992	199	1.52602	261	57.233	285	32.1204	294	6.93373	277	7.8184	379	379.064	362	1433.51	415	19.6115	403	29.6335
84	2.49773	87	2.4854	87	1.86471	87	2.41644	192	1.74902	207	1.48624	202	1.32193	198	1.45363	260	54.2275	281	23.9418	292	6.61536	279	7.90822	378	367.356	360	1421.83	416	19.6239	407	30.7108
84	2.49773	87	2.4854	87	1.86471	85	2.36955	191	1.74694	203	1.42003	203	1.32384	197	1.44121	257	54.0417	283	31.8201	293	6.86051	278	7.84561	379	379.064	359	1386.43	417	19.6792	406	30.1618
84	2.49773	87	2.4854	87	1.86471	86	2.38237	190	1.7446	206	1.43861	202	1.32193	197	1.44121	257	54.0417	284	32.0061	291	6.54014	280	7.9773	375	368.315	361	1425.61	417	19.6984	405	29.8519
84	2.49773	87	2.4854	86	1.80097	85	2.36955	190	1.7446	203	1.42003	202	1.32193	196	1.42847	261	59.6697	278	23.6655	292	6.61536	279	7.90822	379	379.154	358	1382.66	414	19.6181	404	29.7035
85	2.62837	87	2.4854	86	1.80097	85	2.36955	191	1.74694	207	1.48624	202	1.32193	196	1.42847	254	53.9745	278	23.6655	291	6.54014	280	7.9773	378	372.483	361	1425.61	417	19.6984	406	30.1618
83	2.5069	87	2.4854	86	1.80097	87	2.41644	191	1.74694	205	1.43914	202	1.32193	196	1.42847	260	54.5429	284	32.0624	294	6.93373	280	7.9773	377	368.652	361	1425.61	417	19.6984	404	29.7035
85	2.81661	87	2.4854	87	1.86471	85	2.36955	193	1.79232	206	1.47745	202	1.32193	197	1.44121	256	54.2255	278	23.723	292	6.61536	277	7.8184	379	379.154	358	1382.66	417	19.6984	408	31.8795
84	2.68821	87	2.4854	86	1.80097	89	2.50069	190	1.7446	204	1.44932	202	1.32193	197	1.44121	259	54.4495	281	25.8137	291	6.54014	280	7.9773	379	379.154	361	1425.61	417	19.6984	403	29.7129
84	2.68821	87	2.4854	86	1.80097	85	2.36955	191	1.74694	206	1.49687	204	1.32555	197	1.44121	255	54.0497	284	32.0624	292	6.61536	277	7.8184	379	379.154	360	1421.83	417	19.6984	407	30.7747
84	2.68821	87	2.4854	87	1.86471	85	2.36955	191	1.74694	205	1.45866	202	1.32193	197	1.44121	259	54.4495	284	32.0624	292	6.61536	276	7.82698	379	379.154	360	1421.83	417	19.6984	406	30.2259
85	2.81661	87	2.4854	86	1.80097	85	2.36955	191	1.74694	204	1.44932	203	1.32384	197	1.44121	259	54.4495	278	23.723	292	6.61536	280	8.06301	379	379.154	361	1425.61	417	19.6984	405	29.9111
84	2.68821	87	2.4854	87	1.86471	85	2.36955	190	1.7446	206	1.49687	202	1.32193	197	1.44121	259	54.4495	278	23.8741	291	6.54014	279	7.98708	379	379.154	361	1425.61	417	19.6984	404	29.7678
85	2.81661	87	2.4854	86	1.80097	85	2.36955	191	1.74694	206	1.49687	202	1.32193	197	1.44121	254	53.9745	283	32.1099	292	6.61536	278	7.88877	379	384.626	361	1425.61	417	19.6984	404	29.7678
85	2.81661	87	2.4854	87	1.86471	85	2.36955	193	1.80268	205	1.45866	202	1.32193	197	1.44121	254	53.9745	281	25.835	290	6.52628	277	7.8545	377	373.649	358	1382.66	417	19.6984	404	29.7678
85	2.81661	87	2.4854	87	1.86471	85	2.36955	191	1.75741	206	1.49687	202	1.32193	197	1.44121	255	54.0497	276	24.0613	294	7.06298	278	7.88877	378	379.737	361	1425.61	417	19.6984	404	29.7678
84	2.68821	87	2.4854	86	1.80097	85	2.36955	192	1.79069	206	1.49687	202	1.32193	196	1.42847	261	59.6697	283	32.1311	293	6.94242	276	7.82698	378	379.827	360	1421.83	417	19.6984	404	29.7678
83	2.60328	87	2.4854	87	1.86471	87	2.41644	191	1.75741	206	1.49687	202	1.32193	197	1.44121	261	59.6851	281	25.892	292	6.75919	279	7.98708	379	384.884	357	1382.54	417	19.6984	405	29.9111
84	2.73583	87	2.4854	87	1.86471	85	2.36955	191	1.75741	205	1.45866	202	1.32193	197	1.44121	256	54.2411	278	24.2842	291	6.64324	276	7.82698	378	379.827	358	1382.66	417	19.6984	404	29.7678
83	2.60328	87	2.4854	87	1.86471	85	2.36955	191	1.75741	206	1.51628	202	1.32193	196	1.42847	260	56.5737	280	25.8815	291	6.64324	279	7.98708	378	379.827	361	1425.61	417	19.6984	404	29.7678
83	2.60328	87	2.4854	87	1.86471	85	2.36955	191	1.75741	205	1.45866	202	1.32193	197	1.44121	259	54.7661	280	25.8815	291	6.64324	279	7.98708	378	379.827	357	1382.54	417	19.6984	404	29.7678
83	2.60328	87	2.4854	86	1.80097	89	2.50069	191	1.75741	205	1.45866	202	1.32193	197	1.44121	258	54.6497	280	25.8815	291	6.64324	279	7.98708	378	379.827	360	1421.83	417	19.6984	404	29.7678
83	2.60328	87	2.4854	86	1.80097	85	2.36955	191	1.75741	204	1.46893	202	1.32193	197	1.44121	261	62.3671	280	25.8815	291	6.64324	280	8.49158	378	379.827	359	1386.43	417	19.6984	404	29.7678
83	2.60328	87	2.4854	87	1.86471	85	2.36955	191	1.75741	206	1.52599	204	1.32555	197	1.44121	255	54.4183	283	32.1381	291	6.64324	275	7.87174	378	379.827	361	1425.61	417	19.6984	404	29.7678
83	2.60328	87	2.4854	86	1.80097	85	2.36955	193	1.80268	205	1.47817	202	1.32193	197	1.44121	260	59.9275	274	24.7028	293	6.94242	279	8.0731	378	379.827	360	1421.83	417	19.6984	407	30.7747
83	2.60328	87	2.4854	86	1.80097	87	2.41644	191	1.75741	204	1.46893	202	1.32193	196	1.42847	259	56.8279	281	25.9631	291	6.64324	278	7.91755	379	384.884	360	1421.83	417	19.6984	404	29.7678
83	2.60328	87	2.4854	86	1.80097	85	2.36955	193	1.80268	204	1.46893	202	1.32193	197	1.44121	258	54.6884	278	25.7086	291	6.64324	277	7.89782	379	384.884	361	1425.61	417	19.6984	404	29.7678
84	2.73583	87	2.4854	87	1.86471	85	2.36955	191	1.75741	204	1.46893	204	1.32555	197	1.44121	256	54.5068	281	25.9631	291	6.64324	280	8.49158	378	379.827	360	1421.83	417	19.6984	404	29.7678
83	2.60328	87	2.4854	87	1.86471	87	2.41644	193	1.80268	204	1.46893	202	1.32193	197	1.44121	259	56.8279	274	24.7612	291	6.64324	278	7.91755	378	379.827	357	1382.54	417	19.6984	404	29.7678
83	2.60328	87	2.4854	86	1.80097	85	2.36955	193	1.80268	204	1.46893	204	1.32555	196	1.42847	258	54.6884	283	32.1523	293	6.9629	280	8.49158	378	379.827	361	1425.61	417	19.6984	404	29.7678
83	2.60328	87	2.4854	87	1.86471	85	2.36955	193	1.80268	204	1.46893	202	1.32193	197	1.44121	258	54.6884	281	26.1055	289	6.53979	280	8.5773	378	379.827	360	1421.83	417	19.6984	407	30.7747
83	2.60328	87	2.4854	86	1.80097	87	2.41644	193	1.80268	206	1.52599	199	1.31497	197	1.44121	258	54.6884	276	25.8801	292	6.76604	277	7.90504	379	384.884	360	1421.83	417	19.6984	404	29.7678
83	2.60328	87	2.4854	87	1.86471	85	2.36955	191	1.75741	206	1.52599	203	1.32384	197	1.44121	261	62.3671	279	26.0356	290	6.56766	279	8.28098	378	379.827	361	1425.61	417	19.6984	404	29.7678
83	2.60328	88	2.78926	87	1.86471	85	2.36955	191	1.75741	206	1.57454	201	1.31982	196	1.42847	255	54.4654	280	26.0887	291	6.73946	278	7.92475	379	384.884	360	1421.83	417	19.6984	407	30.7747
83	2.60328	86	2.35911	86	1.80097	85	2.36955	193	1.80268	203	1.46929	200	1.3175	197	1.44121	261	62.6046	280	26.0887	290	6.56766	280	8.5773	378	379.827	357	1382.54	417	19.6984	404	29.7678
83	2.60328	87	2.4854	87	1.86471	89	2.50069	193	1.80268	205	1.47817	201	1.31982	197	1.44121	260	60.4429	283	32.1523	290	6.56766	277	7.90504	379	384.884	360	1421.83	417	19.6984	404	29.7678
83	2.60328	87	2.4854	86	1.80097	85	2.36955	191	1.75741	205	1.47817	200	1.3175	197	1.44121	259	57.3144	280	26.0887	290	6.56766	277	7.90504	378	379.827	360	1421.83	416	19.7056	404	29.7678
83	2.60328	87	2.4854	86	1.80097	89	2.50069	193	1.80268	205	1.47817	200	1.3175	196	1.42847	257	54.8744	280	26.0887	289	6.53979	277	7.90504	378	379.827	358	1386.31	417	19.7559	403	29.7774
83	2.60328	87	2.4854	87	1.86471	87	2.41644	191	1.75741	205	1.47817	200	1.3175	197	1.44121	258	55.859	280	26.0887	289	6.53979	277	7.90504	377	380.031	362	1443.51	416	19.7056	407	30.8779
83	2.60328	87	2.4854	86	1.80097	85	2.36955	193	1.80268	205	1.47817	200	1.3175	196	1.42847	259	57.3144	283	32.1523	289	6.53979	277	7.90504	379	384.906	359	1389.91	416	19.7056	406	30.2259
83	2.60328	87	2.4854	87	1.86471	86	2.38237	193	1.80268	205	1.47817	201	1.31982	196	1.42847	255	54.4654	279	26.0858	289	6.53979	280	8.5773	378	380.335	360	1425.53	416	19.7056	405	29.9556
83	2.60328	87	2.4854	86	1.80097	85	2.36955	191	1.75741	205	1.47817	201	1.31982	196	1.42847	259	57.3144	283	32.2088	292	6.76604	280	8.5773	377	380.031	361	1425.83	416	19.7056	404	29.7926
83	2.60328	87	2.4854	86	1.80097	85	2.36955	191	1.75741	205	1.47817	200	1.3175	196	1.42847	259	57.3144	281	26.1126	292	6.76604	280	8.5773	379	386.457	360	1425.53	416	19.7104	403	29.7774
83	2.60328	87	2.4854	86	1.80097	89	2.50069	193	1.80268	205	1.47817	200	1.3175	197	1.44121	257	54.8744	283	32.2088	290	6.56766	280	8.5773	377	380.753	360	1425.53	417	19.7751	405	29.9556
83	2.60328	87	2.4854	87	1.86471	85	2.36955	191	1.75741	205	1.47817	200	1.3175	197	1.44121	258	55.859	283	32.2795	292	6.76604	280	8.5773	378	382.017	360	1425.53	416	19.7104	405	29.9556
83	2.60328	87	2.4854	87	1.86471	85	2.36955	193	1.80268	205	1.47817	200	1.3175	196	1.42847	257	54.8744	280	26.1458	290	6.56766	280	8.5773	377	380.753	360	1425.53	416	19.7104	403	29.8022
83	2.60328	87	2.4854	86	1.80097	85	2.36955	191	1.75741	205	1.47817	201	1.31982	197	1.44121	258	55.859	281	28.5539	290	6.56766	280	8.5773	377	380.753	360	1425.53	416	19.7104	407	30.9615
83	2.60328	87	2.4854	86	1.80097	85	2.36955	191	1.75741	205	1.47817	201	1.31982	197	1.44121	258	55.859	282	32.2213	289	6.53979	280	8.5773	377	380.753	360	1425.53	417	19.7751	406	30.2899
83	2.60328	87	2.4854	87	1.86471	85	2.36955	191	1.75741	205	1.47817	201	1.31982	197	1.44121	255	54.4654	283	32.2795	289	6.53979	280	8.5773	377	380.753	360	1425.53	416	19.7104	405	29.9753
87	2.6923	83	2.5069	86	2.24283	87	3.06011	191	1.76788	203	1.10476	195	1.34359	191	1.4328	264	27.6032	276	25.3874	286	6.20201	287	6.68494	376	100.322	361	1243.76	425	17.1258	397	38.3899
85	2.53426	88	3.42562	84	2.04535	84	2.33107	194	1.82464	202	1.08335	194	1.27824	197	1.56304	266	28.6535	280	28.3529	289	6.42215	291	7.12434	369	105.901	352	1231.88	430	17.3654	390	35.3546
86	2.68469	87	3.17506	85	2.0872	86	2.61493	193	1.79232	203	1.10476	195	1.34359	195	1.49744	265	27.923	277	26.9025	288	6.31708	289	6.78893	375	106.411	358	1235.68	429	17.2157	396	37.5661
86	2.68469	86	2.75446	86	2.24283	85	2.36955	192	1.78027	202	1.10315	195	1.34359	196	1.54071	266	28.6535	279	27.3761	287	6.25289	290	6.91938	373	106.755	352	1235.53	428	17.1633	394	36.5143
86	2.68469	85	2.62837	85	2.0872	86	2.61493	193	1.79232	200	1.08937	195	1.34359	194	1.47412	263	27.9956	278	27.0539	286	6.20201	290	6.91938	375	108.619	360	1258.4	426	17.1511	393	35.7041
86	2.68469	84	2.61678	86	2.24283	86	2.61493	193	1.79232	201	1.09141	195	1.34359	193	1.45035	266	32.2776	278	27.0539	286	6.20201	290	6.91938	372	106.877	356	1249.95	426	17.1511	392	35.3895
86	2.68469	85	2.62837	86	2.24283	86	2.61493	193	1.79232	202	1.10315	195	1.34359	192	1.43652	265	28.7607	280	28.4315	286	6.20201	290	6.91938	375	108.805	354	1235.94	428	17.1633	391	35.3851
86	2.68469	86	2.75446	85	2.0872	85	2.36955	193	1.79232	202	1.10315	195	1.34359	194	1.47412	264	28.0654	276	25.6047	286	6.20201	290	6.91938	372	108.603	359	1254.39	430	17.3654	393	35.7041
86	2.68469	86	2.75446	86	2.24283	85	2.36955	193	1.79232	202	1.10315	195	1.34359	194	1.47412	264	28.0654	278	27.4712	286	6.20201	290	6.91938	375	109.029	357	1253.92	426	17.1511	391	35.5078
86	2.68469	84	2.61678	85	2.0872	86	2.61493	193	1.79232	202	1.10315	195	1.34359	193	1.45035	264	28.0654	279	27.4765	286	6.20201	290	6.91938	375	109.029	354	1236.05	429	17.2157	397	39.4629
87	2.6923	86	2.75446	86	2.24283	85	2.36955	193	1.79232	200	1.08937	195	1.34359	194	1.47412	265	28.7607	280	28.4315	286	6.20201	290	6.91938	375	109.029	360	1269.33	428	17.1633	393	36.6558
86	2.68469	84	2.61678	86	2.24283	86	2.61493	193	1.79232	200	1.08937	195	1.34359	194	1.47412	263	28.0717	280	28.4315	286	6.20201	289	6.78893	375	109.051	356	1249.96	428	17.1633	395	37.7354
86	2.68469	84	2.61678	86	2.24283	85	2.36955	193	1.79232	202	1.10315	195	1.34359	194	1.47412	265	28.8362	280	28.4315	286	6.20201	289	6.78893	373	109.216	359	1254.44	430	17.3654	396	37.9651
86	2.68469	86	2.75446	86	2.24283	86	2.61493	192	1.78027	202	1.10315	195	1.34359	196	1.54071	264	28.1411	280	28.4315	286	6.20201	290	6.91938	375	109.259	356	1249.96	426	17.1511	392	35.8844
86	2.68469	86	2.75446	85	2.0872	86	2.61493	192	1.78027	202	1.10315	195	1.34359	194	1.47412	264	28.1411	280	28.4315	286	6.20201	290	6.91938	375	109.403	360	1269.37	430	17.3654	396	37.9651
86	2.68469	86	2.75446	86	2.24283	86	2.61493	193	1.79232	202	1.10315	195	1.34359	196	1.54071	264	28.1411	280	28.4315	287	6.25289	290	6.91938	375	110.848	352	1250.44	430	17.3654	391	35.5078
86	2.68469	86	2.75446	86	2.24283	86	2.61493	194	1.82464	202	1.10315	195	1.34359	191	1.4328	263	28.0717	280	28.4315	286	6.20201	290	6.91938	373	109.624	357	1257.57	426	17.1511	397	39.5234
86	2.68469	83	2.5069	85	2.0872	86	2.61493	194	1.82464	202	1.10315	195	1.37436	195	1.49744	264	28.1411	280	28.4315	286	6.20201	290	6.91938	375	110.848	359	1258.09	426	17.1511	391	35.5538
87	2.6923	84	2.61678	85	2.0872	86	2.61493	194	1.82464	202	1.10315	194	1.29886	196	1.54071	264	28.1411	280	28.4315	286	6.20201	290	6.91938	375	111.035	360	1280.55	430	17.3654	393	37.1901
86	2.68469	84	2.61678	85	2.0872	86	2.61493	193	1.79232	202	1.10315	195	1.37436	194	1.47412	265	29.372	280	28.4315	286	6.20201	290	6.91938	371	109.646	357	1257.59	426	17.1511	392	36.0375
86	2.68469	86	2.75446	85	2.0872	86	2.61493	193	1.79232	202	1.10315	195	1.37436	193	1.45035	262	28.1006	280	28.4315	286	6.20201	290	6.91938	373	110.262	359	1261.74	430	17.3654	396	38.1166
86	2.68469	86	2.75446	85	2.0872	86	2.61493	192	1.78027	202	1.10315	195	1.37436	196	1.54071	263	28.6648	276	25.7932	286	6.20201	290	6.91938	375	111.035	358	1258.38	426	17.1511	394	37.8088
86	2.68469	84	2.61678	85	2.0872	86	2.61493	192	1.78027	200	1.08937	195	1.37436	191	1.4328	264	28.8305	280	28.4958	286	6.20201	290	6.91938	375	111.035	360	1295.57	426	17.1511	395	37.9227
86	2.68469	83	2.5069	85	2.0872	86	2.61493	194	1.82464	202	1.10315	195	1.37436	194	1.47412	265	29.372	277	27.5595	288	6.32403	290	6.91938	369	109.874	356	1258.88	426	17.1699	393	37.1901
86	2.68469	84	2.61678	86	2.24283	85	2.36955	193	1.79232	201	1.09141	195	1.37436	191	1.4328	263	28.6648	279	27.964	285	6.20671	290	6.91938	375	111.056	359	1261.75	430	17.3933	392	36.0375
86	2.68469	85	2.62837	85	2.0872	86	2.61493	192	1.78027	202	1.10315	195	1.37436	194	1.47412	262	28.1693	278	27.8813	286	6.25796	290	6.91938	372	110.603	357	1261.25	429	17.2577	396	38.3792
86	2.68469	84	2.61678	86	2.24283	85	2.36955	193	1.79232	202	1.10315	195	1.37436	193	1.45035	265	30.2852	280	28.4958	288	6.32403	290	6.91938	369	109.874	359	1269.26	427	17.2042	390	35.5649
86	2.68469	86	2.75446	85	2.0872	86	2.61493	194	1.82464	202	1.10315	195	1.37436	194	1.47412	264	28.9669	280	28.5315	285	6.20671	290	6.91938	375	111.147	353	1261.78	428	17.2474	393	37.2817
86	2.68469	84	2.61678	85	2.0872	86	2.61493	192	1.78027	200	1.08937	195	1.37436	193	1.45035	263	28.7409	277	27.7833	285	6.20671	290	6.91938	372	110.791	356	1262.61	427	17.2042	392	36.0681
86	2.68469	85	2.62837	85	2.0872	86	2.61493	193	1.79232	202	1.10315	195	1.37436	192	1.44694	263	28.7409	279	28.2722	285	6.20671	290	6.91938	372	111.039	358	1265.75	427	17.2042	394	38.0473
86	2.68469	85	2.62837	85	2.0872	86	2.61493	193	1.79232	202	1.10315	195	1.54872	197	1.58334	262	28.1693	278	27.946	285	6.20671	287	6.68494	375	111.243	357	1265.15	427	17.2042	391	35.5999
86	2.68469	85	2.62837	86	2.24283	86	2.61493	193	1.79232	202	1.10315	193	1.30527	196	1.54071	263	28.7409	279	28.2722	285	6.20671	291	7.12434	373	111.2	359	1269.67	427	17.2042	395	38.1404
85	2.53426	86	2.75446	85	2.0872	85	2.36955	193	1.79232	202	1.10315	194	1.31948	193	1.47107	263	28.7409	278	27.946	285	6.20671	289	6.78893	375	111.243	356	1264.87	427	17.2042	392	36.0681
87	2.6923	86	2.75446	85	2.0872	86	2.61493	192	1.78027	200	1.08937	194	1.31948	194	1.49474	263	28.7409	280	28.5458	285	6.20671	290	6.91938	375	111.243	358	1268.87	427	17.2042	391	35.5999
86	2.68469	84	2.61678	85	2.0872	86	2.61493	193	1.79232	202	1.10315	194	1.31948	195	1.51795	265	31.4852	277	27.9783	285	6.20671	289	6.78893	375	114.795	359	1272.88	427	17.2042	392	36.0681
86	2.68469	83	2.5069	86	2.24283	84	2.33107	193	1.79232	202	1.10315	194	1.31948	195	1.51795	262	28.177	279	28.5303	285	6.20671	290	6.91938	372	111.168	356	1264.88	427	17.2042	392	36.0681
86	2.68469	88	3.42562	86	2.24283	87	3.06011	193	1.79232	202	1.10315	194	1.31948	195	1.51795	264	29.232	279	28.5303	285	6.20671	290	6.91938	374	112.692	357	1272.52	427	17.2042	396	38.4853
86	2.68469	86	2.75446	84	2.04535	86	2.61493	192	1.78027	200	1.08937	194	1.31948	195	1.51795	264	29.232	279	28.5303	288	6.32403	290	6.91938	373	111.27	358	1272.62	427	17.2042	389	35.5963
86	2.68469	85	2.62837	85	2.0872	85	2.36955	193	1.79232	202	1.10315	194	1.31948	193	1.47107	264	29.232	276	28.0685	285	6.20671	290	6.91938	375	114.795	357	1272.52	427	17.2042	392	36.665
86	2.68469	84	2.61678	86	2.24283	86	2.61493	192	1.78027	202	1.10315	194	1.31948	195	1.51795	265	31.4852	280	28.5887	285	6.20671	290	6.91938	375	114.795	359	1272.9	427	17.2042	393	37.7957
86	2.68469	86	2.75446	86	2.24283	86	2.61493	193	1.79232	199	1.09719	194	1.31948	195	1.51795	264	29.232	277	28.2021	285	6.20671	290	6.91938	375	114.795	355	1265.2	427	17.2042	391	35.8914
86	2.68469	86	2.75446	85	2.0872	84	2.33107	193	1.79232	202	1.11305	194	1.31948	195	1.51795	264	29.232	280	28.5887	285	6.20671	289	6.78893	373	111.27	357	1272.53	427	17.2042	394	38.1387
86	2.68469	84	2.61678	85	2.0872	86	2.61493	193	1.79232	200	1.09937	194	1.31948	195	1.51795	264	29.232	280	28.5887	286	6.25796	290	6.91938	374	112.692	359	1272.99	427	17.2042	395	38.1506
86	2.68469	86	2.75446	85	2.0872	86	2.61493	193	1.79232	201	1.11131	194	1.31948	193	1.47107	264	29.232	280	28.5887	285	6.20671	290	6.91938	373	111.479	353	1271.67	427	17.2042	390	35.6264
86	2.68469	84	2.61678	85	2.0872	86	2.61493	193	1.79232	200	1.09937	194	1.31948	195	1.51795	264	29.232	280	28.5887	285	6.20671	290	6.91938	375	114.832	359	1273.01	430	17.4491	395	38.1506
86	2.68469	84	2.61678	85	2.0872	85	2.36955	192	1.78027	201	1.11131	194	1.31948	195	1.51795	265	31.4852	280	28.5887	285	6.20671	290	6.91938	375	114.832	358	1273.32	425	17.1823	395	38.1506
86	2.68469	84	2.61678	85	2.0872	86	2.61493	193	1.79232	200	1.09937	194	1.31948	193	1.47107	265	31.5607	280	28.5887	288	6.32403	290	6.91938	373	111.479	359	1284.21	429	17.2717	395	38.1506
86	2.68469	86	2.75446	86	2.24283	85	2.36955	192	1.78027	201	1.11131	194	1.31948	195	1.51795	261	28.2444	280	28.5887	286	6.25796	290	6.91938	375	114.832	358	1273.32	427	17.2463	394	38.1387
86	2.68469	84	2.61678	85	2.0872	86	2.61493	193	1.79232	201	1.11131	194	1.31948	195	1.51795	264	29.2472	279	28.6306	288	6.32403	290	6.91938	373	111.479	357	1276.09	429	17.2717	395	38.1506
86	2.68469	86	2.75446	86	2.24283	86	2.61493	193	1.79232	199	1.09719	194	1.31948	195	1.51795	262	28.2457	277	28.2382	285	6.20671	290	6.91938	375	114.853	359	1295.4	429	17.2717	395	38.1506
89	2.86024	87	2.76126	84	1.97392	87	1.95667	194	1.59783	201	1.13121	197	1.31938	191	1.55846	274	17.4202	272	35.2792	286	6.76845	295	7.7927	360	837.761	368	895.526	423	18.5731	394	29.9509
87	2.53138	83	2.62738	80	1.95	86	1.87074	196	1.82643	205	1.1367	194	1.26793	197	1.69502	270	16.1558	280	37.6529	288	6.84486	290	6.93317	360	880.017	371	912.816	424	18.5861	395	30.2468
88	2.67562	85	2.67543	83	1.95268	87	1.95667	195	1.68205	202	1.13285	196	1.28561	196	1.61214	272	16.8006	274	36.9363	287	6.81735	294	7.37591	359	842.688	371	913.032	423	18.5731	394	29.9509
89	2.86024	87	2.76126	83	1.95268	87	1.95667	195	1.68205	203	1.13432	195	1.27179	193	1.5747	271	16.7304	278	37.1547	286	6.76845	292	6.95098	360	883.15	370	918.344	424	18.5861	394	29.9509
89	2.86024	85	2.67543	83	1.95268	87	1.95667	195	1.68205	204	1.1356	195	1.27179	192	1.57194	273	17.412	277	37.0324	286	6.76845	293	7.24276	357	844.242	368	918.504	423	18.5731	395	30.824
89	2.86024	84	2.68821	83	1.95268	87	1.95667	195	1.68205	203	1.13432	196	1.28561	191	1.55846	272	16.8006	280	38.5458	286	6.76845	295	7.7927	359	848.415	370	918.56	423	18.5731	394	30.2352
87	2.53138	87	2.80724	83	1.95268	87	1.95667	195	1.68205	203	1.13432	196	1.28561	192	1.57194	274	17.4202	270	37.2483	286	6.76845	295	7.7927	359	848.638	370	927.728	424	18.5861	395	30.824
89	2.86024	85	2.72249	83	1.95268	87	1.95667	196	1.82643	203	1.13432	195	1.27179	193	1.59543	272	16.8006	277	37.2635	286	6.76845	293	7.24276	358	853.334	369	919.354	423	18.5731	395	30.824
88	2.67562	85	2.72249	83	1.95268	87	1.95667	195	1.68205	202	1.13285	196	1.28561	196	1.67337	269	16.2235	278	38.1115	286	6.76845	295	7.7927	359	879.178	370	927.728	423	18.5731	395	30.824
89	2.86024	85	2.72249	83	1.95268	87	1.95667	195	1.68205	203	1.13432	196	1.28561	194	1.61845	274	17.5443	280	38.6887	286	6.76845	293	7.24276	359	879.178	369	925.636	423	18.5731	394	30.2352
87	2.53138	85	2.72249	84	1.97392	87	1.95667	193	1.60579	203	1.13432	196	1.28561	193	1.59543	272	16.8153	277	37.444	286	6.76845	293	7.24276	358	853.385	367	919.754	423	18.5731	394	30.2352
89	2.86024	85	2.72249	83	1.95268	87	1.95667	195	2.01026	202	1.13285	196	1.28561	193	1.59543	270	16.6299	274	37.6371	286	6.76845	290	6.93317	359	885.212	368	921.591	422	18.5978	394	30.4077
86	2.80097	85	2.72249	83	1.95268	87	1.95667	194	1.62876	203	1.13432	195	1.27179	193	1.59543	271	16.7378	278	38.9892	287	6.81735	293	7.24276	358	853.385	368	921.591	424	19.1993	392	30.364
89	3.12991	87	2.80724	83	1.95268	87	1.95667	194	1.62876	203	1.13432	195	1.27179	193	1.59543	270	16.6299	277	38.1516	286	6.76845	290	6.93317	358	853.385	368	921.591	423	18.696	393	30.3759
88	2.81198	87	2.80724	83	1.95268	87	1.95667	193	1.60579	203	1.13432	196	1.28561	193	1.59543	274	17.7706	276	37.9236	286	6.76845	290	6.93317	359	885.262	368	921.591	423	18.7481	394	30.4077
88	2.81198	85	2.72249	83	1.95268	87	1.95667	194	1.62876	203	1.13432	195	1.27179	193	1.59543	267	16.6667	276	37.9236	286	6.76845	290	6.93317	355	854.443	369	928.763	422	18.6784	394	30.4077
88	2.81198	85	2.72249	83	1.95268	87	1.95667	193	1.60579	203	1.13432	196	1.28561	193	1.59543	272	17.0653	276	37.9236	286	6.76845	288	6.94903	358	878.72	367	921.182	423	18.7481	394	30.4077
88	2.81198	85	2.72249	83	1.95268	87	1.95667	194	1.62876	203	1.13432	196	1.28561	193	1.59543	273	17.6758	278	40.1691	286	6.76845	294	7.45074	356	855.002	368	921.809	423	18.7481	394	30.4077
88	2.81198	85	2.72249	84	1.97392	87	1.95667	193	1.60579	203	1.13432	195	1.27179	193	1.59543	270	16.6669	273	37.7922	286	6.76845	292	6.99892	359	885.262	368	921.809	423	18.7481	394	30.4077
88	2.81198	84	2.68821	83	1.95268	87	1.95667	193	1.60579	202	1.13285	195	1.27179	193	1.59543	271	16.7526	277	38.953	286	6.76845	293	7.24276	356	855.002	368	921.809	423	18.7481	394	30.4077
88	2.81198	85	2.72249	83	1.95268	87	1.95667	194	1.63907	203	1.13432	195	1.27179	193	1.59543	271	16.7526	276	38.1482	286	6.76845	292	6.99892	356	855.002	368	921.809	423	18.7481	394	30.4077
88	2.81198	87	2.80724	83	1.95268	87	1.95667	193	1.61615	203	1.13432	196	1.28561	193	1.59543	274	17.7706	274	38.0531	286	6.76845	288	6.94903	356	855.002	369	933.332	423	18.7481	394	30.4077
88	2.81198	87	2.80724	83	1.95268	87	1.95667	194	1.63907	203	1.13432	196	1.28561	193	1.59543	271	16.7526	278	40.2626	286	6.78243	294	7.53237	358	878.72	367	924.092	423	18.7481	394	30.4077
88	2.81198	87	2.80724	83	1.95268	87	1.95667	193	1.61615	204	1.1356	196	1.28561	193	1.59543	274	17.7706	271	38.0241	288	6.95597	292	7.10851	356	855.002	368	929.581	423	18.7481	394	30.4077
88	2.81198	84	2.68821	83	1.95268	87	1.95667	193	1.61615	203	1.13432	195	1.27179	193	1.59543	272	17.0653	277	39.1191	287	6.85219	293	7.39976	356	855.002	369	933.332	423	18.7481	394	30.4077
88	2.81198	85	2.72249	84	1.97392	87	1.95667	194	1.63907	202	1.13285	195	1.27179	193	1.59543	270	16.6818	274	38.0677	287	6.85219	294	7.53237	359	885.262	369	933.332	423	18.7481	394	30.4077
88	2.81198	85	2.72249	83	1.95268	87	1.95667	194	1.63907	204	1.1356	195	1.27179	193	1.59543	274	17.7852	276	38.4381	287	6.85219	294	7.53237	359	885.262	367	924.092	423	18.7481	394	30.4077
88	2.81198	85	2.72249	83	1.95268	87	1.95667	194	1.63907	203	1.13432	195	1.27179	193	1.59543	272	17.3814	275	38.3992	287	6.85219	294	7.53237	359	885.496	369	933.332	423	18.7481	394	30.4077
88	2.81198	85	2.72249	84	1.97392	87	1.95667	194	1.63907	202	1.13285	196	1.28561	193	1.59543	271	16.7747	278	40.2626	288	6.95597	294	7.53237	356	874.575	369	933.332	423	18.7481	394	30.4077
88	2.81198	85	2.72249	83	1.95268	87	1.95667	194	1.63907	203	1.13432	196	1.28561	193	1.59543	273	17.6904	278	40.2626	288	6.95597	294	7.53237	358	879.022	369	933.332	423	18.7481	394	30.4077
88	2.81198	85	2.72249	83	1.95268	87	1.95667	194	1.63907	203	1.13432	195	1.27179	193	1.59543	274	17.7852	271	38.2676	286	6.78243	294	7.53237	359	885.496	369	933.332	423	18.7481	394	30.4077
88	2.81198	85	2.72249	83	1.95268	87	1.95667	193	1.61615	203	1.13432	196	1.28561	193	1.59543	273	17.6904	277	39.1696	287	6.85219	294	7.53237	359	885.562	367	924.092	423	18.7481	394	30.4077
88	2.81198	85	2.72249	83	1.95268	87	1.95667	193	1.61615	203	1.13432	196	1.28561	193	1.59543	274	17.7852	275	38.5664	287	6.85219	294	7.53237	356	880.222	367	924.092	423	18.7481	394	30.4077
88	2.81198	85	2.72249	83	1.95268	87	1.95667	193	1.61615	202	1.13285	196	1.28561	193	1.59543	270	16.704	274	38.3232	287	6.85219	294	7.53237	358	882.055	367	924.092	423	18.7481	394	30.4077
88	2.81198	85	2.72249	83	1.95268	87	1.95667	194	1.63907	202	1.13285	195	1.27179	193	1.59543	274	17.8071	274	38.3232	287	6.85219	294	7.53237	357	880.869	367	924.092	423	18.7481	394	30.4077
88	2.81198	85	2.72249	83	1.95268	87	1.95667	194	1.63907	203	1.13432	195	1.27179	193	1.59543	272	17.455	277	39.2057	287	6.85219	294	7.53237	359	885.562	367	924.092	423	18.7481	394	30.4077
88	2.81198	85	2.72249	83	1.95268	86	1.87074	194	1.63907	203	1.13432	195	1.27179	193	1.59543	271	16.9076	272	38.5439	285	6.78917	294	7.53237	359	885.562	367	924.092	423	18.7481	394	30.4077
88	2.81198	85	2.72249	83	1.95268	87	1.95667	193	1.61615	203	1.13432	197	1.31938	193	1.59543	273	17.7124	275	38.6828	288	6.99764	294	7.53237	359	885.562	367	930.342	423	18.7481	394	30.4077
88	2.81198	85	2.72249	83	1.95268	87	1.95667	194	1.63907	203	1.13432	196	1.28561	193	1.59543	270	16.704	276	39.17	287	6.8731	294	7.53237	359	885.562	369	936.486	423	18.7481	394	30.4077
88	2.81198	85	2.72249	83	1.95268	87	1.95667	194	1.63907	202	1.13285	196	1.28561	193	1.59543	273	17.7417	276	39.17	286	6.83139	294	7.53237	359	885.562	368	931.026	423	18.7481	394	30.4077
86	2.80097	85	2.72249	83	1.95268	87	1.95667	194	1.63907	203	1.13432	197	1.31938	193	1.59543	269	16.7217	276	39.17	285	6.78917	294	7.53237	356	880.222	368	931.026	423	18.7481	394	30.4077
88	2.81198	87	2.85322	84	1.97392	87	1.95667	194	1.63907	204	1.1356	196	1.28561	193	1.59543	271	16.9297	276	39.17	286	6.83139	294	7.53237	359	885.562	368	931.026	423	18.7481	394	30.4077
88	2.81198	83	2.72376	83	1.95268	87	1.95667	194	1.63907	203	1.13432	195	1.27179	193	1.59543	272	17.5726	277	39.2418	285	6.81724	294	7.53237	359	885.562	368	931.026	423	18.7481	394	30.4077
88	2.81198	85	2.76955	83	1.95268	87	1.95667	194	1.63907	203	1.13432	195	1.27179	193	1.59543	270	16.741	269	38.7044	288	7.01847	293	7.39976	359	885.562	368	931.026	423	18.7481	394	30.4077
88	2.81198	86	2.82423	83	1.95268	87	1.95667	194	1.63907	203	1.13432	196	1.28561	193	1.59543	273	17.7417	273	38.7446	287	6.894	294	7.53237	359	885.562	368	931.026	423	18.7481	394	30.4077
88	2.81198	84	2.73583	83	1.95268	87	1.95667	194	1.63907	203	1.13432	195	1.27179	193	1.59543	272	17.5726	276	39.2134	286	6.83838	294	7.53237	359	885.562	367	930.342	423	18.7481	394	30.4077
88	2.81198	85	2.76955	84	1.97392	87	1.95667	193	1.61615	203	1.13432	196	1.28561	193	1.59543	270	16.741	277	39.4223	285	6.81724	294	7.53237	359	885.562	369	936.703	423	18.7481	394	30.4077
88	2.81198	87	2.85322	83	1.95268	87	1.95667	194	1.63907	203	1.13432	196	1.28561	193	1.59543	273	17.7563	272	38.8527	285	6.81724	294	7.53237	356	880.418	367	930.56	423	18.7481	394	30.4077
88	2.81198	87	2.85322	83	1.95268	87	1.95667	194	1.63907	203	1.13432	195	1.27179	193	1.59543	271	16.9666	275	39.221	285	6.81724	294	7.53237	359	885.64	368	931.244	423	18.7481	394	30.4077
88	2.81198	87	2.85322	83	1.95268	87	1.95667	194	1.63907	203	1.13432	196	1.28561	193	1.59543	272	17.6461	273	38.8985	285	6.81724	294	7.53237	358	884.809	368	931.244	423	18.7481	394	30.4077
83	2.33822	82	2.92921	86	2.05679	85	1.96955	183	1.85165	198	1.53926	201	1.38947	196	1.27541	277	14.0206	284	20.1258	279	5.81503	287	7.45846	354	1023.81	364	772.178	423	18.0057	406	38.6889
86	2.59167	83	3.30208	83	1.92858	89	2.52317	181	1.82137	196	1.46697	196	1.30602	198	1.29201	280	14.0987	287	21.7535	283	5.91872	290	7.73317	358	1256.83	367	800.424	419	17.2155	399	36.0293
84	2.40249	82	2.92921	85	1.96955	88	2.01653	183	1.85165	197	1.51862	200	1.3475	196	1.27541	279	14.0731	286	21.0378	280	5.87015	289	7.58478	356	1208.29	366	788.086	422	17.4604	405	37.0272
85	2.55779	82	2.92921	85	1.96955	86	1.98702	183	1.85165	197	1.51862	198	1.31221	198	1.29201	279	14.0731	285	20.3028	282	5.9076	288	7.52541	355	1037.54	365	774.349	421	17.3635	404	36.7926
85	2.55779	82	2.92921	85	1.96955	87	2.00264	181	1.82137	197	1.51862	199	1.32502	198	1.29201	279	14.0731	284	20.1469	282	5.9076	287	7.45846	357	1223.27	366	788.086	420	17.2946	401	36.5791
85	2.55779	82	2.92921	85	1.96955	87	2.00264	183	1.85165	197	1.51862	199	1.32502	196	1.27541	279	14.0731	286	21.1147	282	5.9076	287	7.45846	357	1230.58	366	788.086	422	17.4604	400	36.39
84	2.40249	82	2.92921	86	2.05679	87	2.00264	183	1.85165	197	1.51862	199	1.32502	196	1.27541	279	14.0731	285	20.5204	283	5.91872	287	7.45846	354	1030.73	365	774.349	421	17.3635	400	36.39
84	2.40249	82	2.92921	85	1.96955	87	2.00264	183	1.88444	197	1.51862	199	1.32502	198	1.29201	279	14.0731	286	21.1147	276	5.81973	287	7.45846	356	1212.27	365	774.349	423	18.1098	400	36.39
85	2.55779	82	2.92921	85	1.96955	86	1.98702	180	1.85	197	1.51862	199	1.32502	196	1.27541	279	14.0731	286	21.1147	283	5.97525	287	7.45846	355	1048.04	366	795.283	416	17.3018	405	37.0272
85	2.55779	82	2.92921	85	1.96955	85	1.96955	182	1.88069	197	1.51862	199	1.32502	196	1.27541	279	14.0731	286	21.835	279	5.85804	290	7.73317	353	1033.26	364	776.437	422	18.0338	400	36.39
85	2.55779	82	2.92921	85	1.96955	87	2.00264	180	1.85	197	1.51862	199	1.32502	196	1.27541	279	14.0731	283	20.2088	280	5.89872	287	7.45846	357	1241.69	365	789.878	421	17.392	400	36.39
85	2.55779	82	2.92921	85	1.96955	87	2.00264	182	1.88069	197	1.51862	199	1.32502	198	1.29201	279	14.0731	285	20.5274	282	5.92888	287	7.45846	355	1081.9	366	795.283	417	17.3386	400	36.39
85	2.55779	82	2.92921	86	2.05679	87	2.00264	182	1.88069	197	1.51862	199	1.32502	196	1.27541	279	14.0731	284	20.2596	281	5.91753	287	7.4933	356	1215.51	366	795.283	419	17.3539	400	36.39
85	2.55779	82	2.92921	85	1.96955	87	2.00264	180	1.85	197	1.51862	199	1.32502	198	1.29201	279	14.0731	285	20.5274	281	5.91753	289	7.61938	354	1054.37	366	795.283	420	17.3707	399	36.0293
85	2.55779	82	2.92921	85	1.96955	87	2.00264	180	1.85	197	1.51862	198	1.31221	198	1.29201	279	14.0731	286	21.835	281	5.91753	288	7.55319	354	1054.37	366	795.283	423	18.1098	405	37.0272
84	2.40249	82	2.92921	85	1.96955	87	2.00264	180	1.85	197	1.51862	199	1.32502	193	1.28454	279	14.0731	283	20.2654	281	5.91753	287	7.4933	353	1040.06	366	795.283	423	18.1098	400	36.39
85	2.55779	82	2.92921	85	1.96955	85	1.96955	180	1.85	197	1.51862	199	1.32502	198	1.29201	279	14.0731	285	20.5905	281	5.91753	287	7.4933	357	1278.99	366	795.283	422	18.0338	400	36.39
85	2.55779	82	2.92921	85	1.96955	87	2.00264	180	1.85	197	1.51862	200	1.3475	194	1.28855	279	14.0731	284	20.3512	281	5.91753	287	7.4933	356	1219.2	366	795.283	419	17.3539	400	36.39
84	2.40249	82	2.92921	85	1.96955	87	2.00264	180	1.85	197	1.51862	199	1.32502	194	1.28855	279	14.0731	285	20.5905	281	5.91753	287	7.4933	355	1088.69	366	795.283	422	18.0338	400	36.39
84	2.40249	82	2.92921	85	1.96955	88	2.01653	183	1.88444	197	1.51862	199	1.32502	194	1.28855	279	14.0731	285	20.5905	282	5.92888	287	7.4933	354	1057.46	366	795.283	422	18.0338	400	36.39
84	2.40249	82	2.92921	85	1.96955	87	2.00264	182	1.88069	197	1.51862	199	1.32502	194	1.28855	279	14.0731	285	20.5905	282	5.92888	287	7.4933	355	1088.69	366	795.283	416	17.3018	400	36.39
85	2.55779	82	2.92921	85	1.96955	87	2.00264	183	1.88444	198	1.53926	199	1.32502	194	1.28855	279	14.0731	285	20.5905	282	5.92888	287	7.4933	353	1040.06	366	795.283	420	17.3755	400	36.39
85	2.55779	82	2.92921	86	2.05679	87	2.00264	182	1.88069	197	1.51862	199	1.32502	194	1.28855	279	14.0731	285	20.5905	282	5.92888	287	7.4933	353	1040.06	366	795.283	423	18.1523	400	36.39
85	2.55779	82	2.92921	85	1.96955	86	1.98702	182	1.88069	197	1.51862	199	1.32502	194	1.28855	279	14.0731	283	20.2654	279	5.85804	289	7.61938	355	1088.69	366	795.283	422	18.0765	400	36.39
84	2.40249	82	2.92921	85	1.96955	87	2.00264	182	1.88069	197	1.51862	199	1.32502	194	1.28855	279	14.0731	283	20.2654	281	5.91753	287	7.4933	355	1088.69	366	795.283	421	17.411	400	36.39
85	2.55779	82	2.92921	83	1.92858	86	1.98702	182	1.88069	197	1.51862	199	1.32502	198	1.31221	279	14.0731	283	20.3855	281	5.91753	287	7.4933	355	1088.69	366	795.283	420	17.3755	400	36.39
85	2.55779	82	2.92921	85	1.96955	86	1.98702	183	1.88444	197	1.51862	199	1.32502	196	1.29581	279	14.0731	285	21.0677	281	5.91753	287	7.4933	355	1088.69	366	795.283	420	17.3755	399	36.0494
85	2.55779	82	2.92921	85	1.96955	85	1.96955	182	1.88069	197	1.51862	199	1.32502	197	1.30923	279	14.0731	284	20.4216	281	5.91753	287	7.4933	355	1088.69	366	795.283	423	18.1523	405	37.042
85	2.55779	82	2.92921	85	1.96955	85	1.96955	182	1.88069	197	1.51862	200	1.3475	195	1.29231	279	14.0731	285	21.0677	281	5.91753	287	7.4933	353	1040.2	366	795.283	423	18.1523	400	36.6
85	2.55779	82	2.92921	85	1.96955	85	1.96955	180	1.87222	197	1.51862	200	1.3475	195	1.29231	279	14.0731	283	20.3855	281	5.91753	287	7.4933	357	1297.55	364	779.299	420	17.3755	402	36.9759
85	2.55779	82	2.92921	85	1.96955	86	1.98702	183	1.9828	197	1.51862	199	1.32502	195	1.29231	279	14.0731	285	21.173	281	5.91753	287	7.4933	356	1230.26	366	801.075	422	18.0765	401	36.6289
85	2.55779	82	2.92921	85	1.96955	87	2.00264	182	1.89168	197	1.51862	199	1.32502	195	1.29231	279	14.0731	281	20.3973	283	5.97525	287	7.4933	355	1088.83	365	790.042	422	18.0765	403	37.0131
84	2.40249	82	2.92921	85	1.96955	87	2.00264	180	1.87222	197	1.51862	200	1.3475	195	1.29231	279	14.0731	284	20.4709	282	5.92888	287	7.4933	354	1061.19	364	779.299	420	17.3755	404	37.0203
85	2.55779	82	2.92921	85	1.96955	88	2.01653	180	1.87222	197	1.51862	198	1.31221	195	1.29231	279	14.0731	281	20.3973	283	5.97525	287	7.4933	356	1230.26	365	790.184	422	18.0765	404	37.0203
84	2.40249	82	2.92921	85	1.96955	87	2.00264	180	1.87222	197	1.51862	199	1.32502	197	1.30923	279	14.0731	283	20.4774	282	5.92888	287	7.4933	353	1040.2	364	782.162	420	17.3755	401	36.6289
85	2.55779	82	2.92921	85	1.96955	85	1.96955	180	1.87222	197	1.51862	199	1.32502	195	1.29231	279	14.0731	285	21.2361	282	5.92888	287	7.4933	355	1088.83	365	790.184	423	18.2327	404	37.0203
84	2.40249	82	2.92921	86	2.05679	85	1.96955	180	1.87222	197	1.51862	199	1.32502	195	1.29231	279	14.0731	284	20.499	283	5.97525	285	7.54706	356	1244.98	365	790.184	413	17.4164	404	37.0203
85	2.55779	82	2.92921	83	1.92858	89	2.52317	180	1.87222	197	1.51862	199	1.32502	195	1.29231	279	14.0731	283	20.4774	282	5.92888	289	7.67474	353	1043.77	365	791.604	421	17.4538	404	37.0203
83	2.33822	82	2.92921	86	2.05679	88	2.01653	180	1.87222	197	1.51862	199	1.32502	195	1.29231	279	14.0731	285	21.2361	282	5.92888	288	7.56014	355	1116.55	364	786.491	422	18.2044	404	37.0203
84	2.40249	82	2.92921	85	1.96955	86	1.98702	180	1.87222	197	1.51862	199	1.32502	195	1.29231	279	14.0731	284	20.499	282	5.92888	287	7.54905	354	1067.93	365	791.604	420	17.4184	404	37.0203
85	2.55779	82	2.92921	83	1.92858	87	2.00264	180	1.87222	197	1.51862	199	1.32502	195	1.29231	279	14.0731	285	21.2361	283	5.99645	288	7.56014	356	1244.98	365	791.604	420	17.4184	404	37.0203
85	2.55779	82	2.92921	86	2.05679	88	2.01653	180	1.87222	197	1.51862	199	1.32502	195	1.29231	279	14.0731	284	20.499	278	5.88158	288	7.56014	356	1244.98	365	793.088	420	17.4184	404	37.0203
85	2.55779	82	2.92921	85	1.96955	85	1.96955	180	1.87222	197	1.51862	199	1.32502	195	1.29231	279	14.0731	285	21.2361	282	5.95015	288	7.56014	353	1050.6	364	786.623	420	17.4184	399	36.0494
85	2.55779	82	2.92921	85	1.96955	88	2.01653	180	1.87222	197	1.51862	199	1.32502	195	1.29231	279	14.0731	283	20.4774	280	5.9273	288	7.56014	356	1245.12	365	793.088	420	17.4184	399	36.0494
85	2.55779	82	2.92921	85	1.96955	87	2.00264	180	1.87222	197	1.51862	198	1.31221	194	1.28855	279	14.0731	285	21.2361	279	5.88672	288	7.56014	355	1123.69	365	793.088	420	17.4184	398	36.0987
85	2.55779	82	2.92921	83	1.92858	85	1.96955	180	1.87222	197	1.51862	200	1.3475	195	1.29231	279	14.0731	285	21.2361	281	5.93888	288	7.56014	354	1068.07	365	793.088	420	17.4184	405	38.9728
85	2.55779	82	2.92921	83	1.92858	87	2.00264	180	1.87222	197	1.51862	199	1.32502	195	1.29231	279	14.0731	285	21.2361	283	5.99645	288	7.56014	354	1068.07	365	793.088	422	18.2044	404	37.0549
85	2.55779	82	2.92921	85	1.96955	87	2.00264	182	1.89168	197	1.51862	199	1.32502	195	1.29231	279	14.0731	285	22.9695	279	5.88672	286	7.57964	353	1050.6	365	793.088	421	17.4538	401	36.7137
85	2.55779	82	2.92921	86	2.05679	85	1.96955	182	1.90267	197	1.51862	199	1.32502	194	1.28855	279	14.0731	284	20.6399	283	5.99645	289	7.85467	354	1068.07	365	793.088	420	17.4184	399	36.1647
85	2.55779	82	2.92921	85	1.96955	85	1.96955	179	1.901	197	1.51862	199	1.32502	195	1.29231	279	14.0731	285	22.9695	281	5.93888	288	7.6018	356	1245.12	365	793.11	420	17.4184	402	37.0306
85	2.06367	87	2.94517	86	2.05679	85	2.41661	196	1.5101	208	1.13903	197	1.34984	192	1.49902	266	18.2701	278	75.6439	277	5.45017	290	6.70559	379	275.217	363	702.177	404	18.0252	415	27.2838
86	2.21958	85	2.39308	88	2.22107	82	2.14872	198	1.56474	211	1.20631	202	1.43084	190	1.44986	265	18.4286	272	60.8454	282	5.75866	290	6.70559	373	258.267	366	715.234	404	18.0252	412	25.8785
85	2.06367	86	2.5219	87	2.14057	84	2.30726	197	1.53258	209	1.15863	201	1.38947	191	1.47469	266	18.4731	275	66.1519	279	5.5498	289	6.72664	377	263.824	365	708.924	404	18.0252	414	26.7582
85	2.06367	86	2.5219	86	2.05679	83	2.21774	197	1.53258	210	1.18741	200	1.3675	192	1.49902	266	18.6535	276	74.2932	280	5.6273	288	6.71986	378	272.118	362	704.038	404	18.0252	415	27.4766
85	2.06367	86	2.5219	86	2.05679	85	2.41661	197	1.53258	208	1.13903	199	1.35517	192	1.49902	263	18.4519	274	63.8707	281	5.68265	289	6.72664	375	263.216	365	711.741	404	18.0252	412	25.9319
85	2.06367	86	2.5219	87	2.14057	85	2.41661	198	1.56474	208	1.13903	198	1.35262	192	1.49902	266	18.6911	273	62.5395	278	5.49309	289	6.72664	374	261.489	363	710.084	404	18.0252	413	26.9127
85	2.06367	86	2.5219	88	2.22107	85	2.41661	198	1.56474	208	1.13903	199	1.35517	191	1.47469	263	18.6192	277	75.0036	281	5.68265	289	6.72664	373	258.267	362	706.706	404	18.0252	414	26.9805
85	2.06367	86	2.5219	87	2.14057	85	2.41661	198	1.56474	209	1.15863	199	1.35517	192	1.49902	264	18.679	274	63.8707	281	5.68265	289	6.76817	372	258.689	365	717.225	404	18.0252	413	26.9127
85	2.06367	86	2.5219	86	2.05679	85	2.41661	197	1.53258	208	1.13903	199	1.35517	191	1.47469	262	18.6274	278	80.3777	279	5.5498	289	6.76817	378	275.732	364	712.986	404	18.0252	411	25.9484
85	2.06367	86	2.5219	86	2.05679	85	2.41661	197	1.53258	208	1.13903	199	1.35517	192	1.49902	266	18.7964	272	63.0512	281	5.68265	289	6.76817	376	264.237	363	710.166	404	18.0252	414	27.1834
85	2.06367	86	2.5219	86	2.05679	85	2.41661	198	1.56474	211	1.20631	199	1.35517	192	1.49902	264	18.7169	275	66.2828	279	5.5498	289	6.76817	377	273.018	360	708.189	404	18.0252	413	27.029
85	2.06367	86	2.5219	86	2.05679	85	2.41661	197	1.53258	209	1.15863	199	1.35517	191	1.47469	265	18.7758	276	74.7497	281	5.68265	289	6.76817	374	262.297	365	719.987	404	18.0252	412	26.0338
85	2.06367	86	2.5219	86	2.05679	85	2.41661	197	1.53258	208	1.13903	199	1.35517	191	1.47469	266	18.7964	277	75.3862	279	5.5498	289	6.76817	373	262.085	364	713.607	404	18.0252	413	27.029
85	2.06367	86	2.5219	86	2.05679	85	2.41661	198	1.56474	211	1.20631	199	1.35517	191	1.47469	266	18.7964	274	64.3305	281	5.68265	289	6.76817	374	262.297	363	710.199	404	18.0252	411	25.9727
85	2.06367	86	2.5219	87	2.14057	85	2.41661	197	1.53258	211	1.20631	199	1.35517	191	1.47469	266	18.7964	273	64.2538	281	5.68265	289	6.76817	371	259.28	361	708.939	404	18.0252	414	27.2655
85	2.06367	86	2.5219	87	2.14057	85	2.41661	198	1.56474	209	1.15863	199	1.35517	192	1.49902	260	18.8044	273	64.2538	279	5.5498	289	6.76817	378	288.509	360	708.189	404	18.0252	413	27.0483
85	2.06367	86	2.5219	87	2.14057	85	2.41661	198	1.56474	208	1.13903	199	1.35517	192	1.49902	266	18.8189	275	66.2828	279	5.5498	289	6.76817	377	273.867	361	708.972	404	18.0252	412	26.1406
85	2.06367	86	2.5219	88	2.22107	85	2.41661	196	1.53051	211	1.20631	199	1.35517	192	1.49902	264	18.8078	275	66.2828	279	5.5498	289	6.76817	376	268.71	364	713.618	404	18.0252	411	25.9727
85	2.06367	86	2.5219	87	2.14057	84	2.30726	198	1.58494	209	1.15863	199	1.35517	192	1.49902	264	18.8078	277	76.9097	281	5.68265	289	6.76817	373	262.685	363	710.254	404	18.0252	412	26.1406
85	2.06367	86	2.5219	86	2.05679	85	2.41661	197	1.55289	208	1.13903	200	1.3675	191	1.47469	264	18.8229	271	63.4706	279	5.5498	289	6.76817	375	264.501	361	709.288	404	18.0252	410	25.9745
85	2.06367	86	2.5219	86	2.05679	85	2.41661	198	1.58494	208	1.13903	199	1.35517	191	1.47469	266	18.9618	275	66.741	281	5.68265	289	6.76817	374	264.131	364	713.678	404	18.0252	414	27.2703
86	2.21958	86	2.5219	87	2.14057	85	2.41661	198	1.58494	207	1.15774	199	1.35517	192	1.49902	265	18.9569	276	76.2352	281	5.68265	289	6.76817	373	262.685	363	710.266	404	18.0252	413	27.0871
85	2.06367	86	2.5219	88	2.22107	85	2.41661	198	1.58494	211	1.20631	200	1.3675	191	1.47469	264	18.8229	274	64.9071	279	5.5498	289	6.76817	373	262.685	364	713.678	404	18.0252	412	26.16
86	2.21958	86	2.5219	87	2.14057	83	2.21774	198	1.58494	209	1.17777	199	1.35517	191	1.47469	264	18.8229	272	64.1468	281	5.68265	289	6.76817	373	262.685	364	713.678	404	18.0252	411	26.07
85	2.06367	86	2.5219	86	2.05679	83	2.21774	198	1.58494	208	1.15826	199	1.35517	192	1.49902	264	18.8229	273	64.7153	279	5.5498	289	6.76817	376	269.024	364	713.684	404	18.0252	412	26.16
86	2.21958	86	2.5219	88	2.22107	85	2.41661	197	1.55289	207	1.15774	199	1.35517	192	1.49902	266	19.1498	277	76.9097	281	5.68265	289	6.76817	371	262.956	363	710.271	404	18.0252	410	25.9745
85	2.06367	86	2.5219	88	2.22107	85	2.41661	198	1.58494	207	1.15774	199	1.35517	192	1.49902	263	18.9234	277	76.9097	281	5.68265	289	6.76817	375	264.747	363	710.271	404	18.0252	410	25.9745
85	2.06367	86	2.5219	87	2.14057	85	2.41661	198	1.58494	207	1.15774	199	1.35517	191	1.47469	265	18.9796	277	76.9097	279	5.5498	289	6.76817	374	264.147	363	710.271	404	18.0252	412	26.16
85	2.06367	86	2.5219	86	2.05679	85	2.41661	195	1.53846	207	1.15774	200	1.3675	191	1.47469	266	19.1798	277	76.9097	279	5.5498	289	6.76817	372	263.119	363	710.271	404	18.0252	410	25.9745
85	2.06367	86	2.5219	87	2.14057	85	2.41661	198	1.63545	207	1.15774	199	1.35517	191	1.47469	259	18.9823	275	66.741	279	5.5498	289	6.76817	372	263.119	364	716.277	404	18.0252	410	25.9745
86	2.21958	86	2.5219	87	2.14057	85	2.41661	197	1.57319	207	1.15774	199	1.35517	192	1.49902	265	19.1003	274	64.9071	281	5.68265	289	6.76817	372	263.119	363	710.288	404	18.0252	412	26.16
85	2.06367	86	2.5219	87	2.14057	85	2.41661	196	1.56112	207	1.15774	199	1.35517	192	1.49902	264	18.9896	274	64.9071	279	5.5498	289	6.76817	371	262.956	364	716.277	404	18.0252	410	25.9745
85	2.06367	86	2.5219	87	2.14057	84	2.30726	195	1.53846	207	1.15774	199	1.35517	192	1.49902	263	18.9842	275	66.741	279	5.5498	289	6.76817	371	263.118	364	716.277	404	18.05	412	26.16
85	2.06367	86	2.5219	87	2.14057	85	2.41661	195	1.53846	207	1.15774	199	1.35517	191	1.47469	265	19.1003	274	64.9071	279	5.5498	289	6.76817	376	270.221	363	710.293	403	18.0305	410	25.9745
85	2.06367	86	2.5219	87	2.14057	85	2.41661	198	1.63545	207	1.15774	199	1.35517	192	1.49902	265	19.1003	277	76.9097	281	5.68265	289	6.76817	375	266.704	364	716.332	404	18.05	410	25.9745
85	2.06367	86	2.5219	88	2.22107	85	2.41661	195	1.55897	209	1.17777	199	1.35517	192	1.49902	264	18.9896	275	66.741	279	5.5498	289	6.76817	374	264.938	364	716.332	404	18.05	410	25.9745
85	2.06367	86	2.5219	86	2.05679	84	2.30726	198	1.63545	209	1.17777	199	1.35517	192	1.49902	263	18.9842	275	66.741	279	5.5498	289	6.76817	372	263.931	364	716.343	404	18.05	410	25.9745
85	2.06367	86	2.5219	88	2.22107	83	2.21774	197	1.5935	207	1.15774	199	1.35517	191	1.47469	266	19.2174	277	76.9097	281	5.68265	289	6.76817	373	264.283	360	710.883	403	18.0305	410	25.9745
85	2.06367	86	2.5219	87	2.14057	85	2.41661	196	1.56112	209	1.17777	197	1.34984	191	1.47469	262	19.0319	277	76.9097	279	5.5498	289	6.76817	373	264.283	363	712.811	404	18.05	414	27.4587
85	2.06367	87	2.94517	88	2.22107	85	2.41661	197	1.5935	207	1.15774	201	1.38947	192	1.49902	264	19.1184	277	76.9097	279	5.5498	289	6.76817	371	263.118	361	711.421	404	18.05	410	25.9941
85	2.06367	86	2.5219	87	2.14057	85	2.41661	196	1.56112	207	1.15774	200	1.3675	192	1.49902	263	19.0679	275	66.741	279	5.5498	289	6.76817	371	263.118	362	712.369	403	18.0305	413	27.121
85	2.06367	86	2.5219	86	2.05679	85	2.41661	197	1.5935	207	1.15774	199	1.35517	191	1.47469	263	19.0679	272	64.1468	279	5.5498	289	6.76817	371	263.722	364	716.343	404	18.0648	412	26.2377
85	2.06367	86	2.5219	86	2.05679	84	2.30726	195	1.55897	209	1.17777	198	1.35262	192	1.49902	263	19.0831	265	64.8549	281	5.68265	289	6.76817	376	271.114	362	712.369	404	18.1441	411	26.0895
86	2.21958	86	2.5219	87	2.14057	85	2.41661	195	1.55897	207	1.15774	199	1.35517	192	1.49902	266	23.9242	277	77.3646	281	5.68265	289	6.76817	375	267.179	364	716.343	401	18.0953	411	26.0895
85	2.06367	86	2.5219	87	2.14057	85	2.41661	195	1.55897	207	1.15774	199	1.35517	192	1.49902	265	19.6815	275	68.0064	278	5.49309	289	6.76817	374	265.157	364	716.343	403	18.1198	410	25.9941
85	2.06367	86	2.5219	86	2.05679	85	2.41661	195	1.55897	207	1.15774	199	1.35517	191	1.47469	264	19.2017	274	64.9217	279	5.5498	289	6.76817	372	265.087	361	711.726	403	18.1198	410	25.9941
85	2.06367	86	2.5219	86	2.05679	85	2.41661	195	1.55897	207	1.15774	199	1.35517	191	1.47469	265	19.8248	276	77.1772	281	5.68265	289	6.76817	371	263.722	364	716.349	403	18.1198	413	27.1549
85	2.06367	86	2.5219	87	2.14057	85	2.41661	195	1.55897	209	1.17777	199	1.35517	192	1.49902	263	19.0907	277	77.3646	281	5.68265	289	6.76817	371	263.722	362	712.452	403	18.1198	410	26.0087
85	2.06367	86	2.5219	87	2.14057	83	2.21774	196	1.56112	207	1.15774	199	1.35517	191	1.47469	264	19.2396	272	64.9409	281	5.68265	289	6.76817	371	263.722	363	715.985	403	18.1198	412	26.2571
85	2.06367	86	2.5219	87	2.14057	85	2.41661	196	1.56112	207	1.15774	199	1.35517	191	1.47469	263	19.1059	277	82.9314	279	5.5498	289	6.76817	371	263.722	364	716.349	403	18.1198	411	26.1041
82	2.85604	77	3.56519	82	1.73409	82	2.31945	201	1.88698	204	1.06697	196	1.21418	194	1.35041	270	21.0447	279	82.3367	283	6.30034	280	6.83444	361	416.108	377	860.466	413	21.6537	396	32.152
85	3.0519	79	3.84394	84	1.80726	85	2.41661	197	1.78639	201	1.05161	197	1.22801	199	1.39537	272	24.3373	272	80.5292	289	6.86505	283	7.1696	362	428.977	373	666.755	412	21.4755	392	30.8997
84	3.02154	79	3.84394	83	1.73581	83	2.33822	199	1.82753	203	1.0555	196	1.21418	198	1.37282	271	21.2397	274	80.5641	288	6.62264	282	6.98561	361	416.108	376	749.194	413	21.6537	394	31.4027
83	2.86834	79	3.84394	82	1.73409	84	2.40249	200	1.8575	203	1.0555	196	1.21418	197	1.35999	272	24.8153	277	81.509	287	6.34348	281	6.87838	361	416.108	375	707.104	413	21.6537	393	31.0731
83	2.86834	79	3.84394	82	1.73409	84	2.40249	198	1.79706	204	1.06697	196	1.21418	195	1.35385	269	21.1008	278	81.5791	285	6.31899	280	6.83444	361	416.108	373	666.755	413	21.7408	394	31.4027
83	2.86834	77	3.56519	82	1.73409	84	2.40249	198	1.79706	200	1.05937	196	1.21418	196	1.35704	271	21.9555	278	81.5791	288	6.62264	280	6.83444	362	428.977	373	666.755	409	21.5849	395	33.0822
83	2.86834	79	3.84394	82	1.73409	84	2.40249	198	1.79706	203	1.0752	196	1.21418	198	1.37282	270	21.3558	278	81.5791	283	6.30034	280	6.83444	361	416.108	373	666.755	411	21.6029	390	31.1444
85	3.0519	79	3.84394	82	1.73409	82	2.31945	198	1.79706	202	1.06355	196	1.21418	195	1.35385	272	24.8447	278	81.5791	287	6.34348	283	7.22614	361	416.108	377	860.466	412	21.694	394	31.428
83	2.86834	79	3.84394	82	1.73409	82	2.31945	199	1.82753	201	1.06156	196	1.21418	197	1.35999	269	21.1901	278	81.5791	283	6.38515	280	6.86301	361	416.152	375	707.104	413	21.7554	393	31.1698
85	3.0519	79	3.84394	82	1.73409	82	2.31945	198	1.79706	201	1.06156	196	1.21418	198	1.37282	271	22.2581	279	83.3905	289	6.91349	281	6.90685	362	429.027	377	860.466	411	21.6078	395	33.1784
85	3.0519	79	3.84394	82	1.73409	82	2.31945	199	1.82753	201	1.06156	196	1.21418	197	1.35999	270	21.3855	274	80.6809	288	6.71986	282	7.19129	362	429.027	377	861.066	413	21.7554	391	31.1856
85	3.0519	79	3.84394	82	1.73409	82	2.31945	199	1.82753	202	1.06355	196	1.21418	196	1.35704	267	21.191	278	81.7374	287	6.4062	282	7.19129	361	416.152	372	668.227	410	21.6331	394	31.5346
85	3.0519	79	3.84394	82	1.73409	82	2.31945	198	1.79706	200	1.05937	196	1.21418	194	1.35041	272	25.5873	276	81.6917	285	6.39618	280	6.86301	361	416.152	376	799.407	413	21.8716	393	31.3632
85	3.0519	79	3.84394	82	1.73409	82	2.31945	198	1.79706	201	1.06156	196	1.21418	197	1.35999	271	22.3762	278	81.7374	288	6.80319	282	7.19129	361	416.152	375	712.811	412	21.7862	395	33.2645
85	3.0519	79	3.84394	82	1.73409	84	2.40249	199	1.82753	201	1.06156	196	1.21418	198	1.37282	270	21.4373	278	81.7374	283	6.40635	280	6.86301	362	429.027	374	707.12	411	21.637	390	31.2982
85	3.0519	77	3.56519	82	1.73409	82	2.31945	198	1.79706	202	1.06355	196	1.21418	197	1.35999	269	21.2718	273	81.0084	287	6.59435	280	6.89872	361	416.152	373	671.704	412	21.7862	394	31.6057
85	3.0519	77	3.56519	82	1.73409	84	2.40249	200	1.8575	200	1.05937	196	1.21418	195	1.35385	268	21.2467	279	84.3726	286	6.43278	282	7.21966	362	429.027	377	861.066	412	21.7862	392	31.3946
85	3.0519	77	3.56519	82	1.73409	82	2.31945	199	1.82753	201	1.06156	197	1.22801	196	1.35704	269	21.2718	278	82.1762	286	6.43278	281	6.92109	361	416.152	373	671.704	413	21.9587	393	31.409
83	2.86834	79	3.84394	82	1.73409	82	2.31945	198	1.79706	201	1.06156	196	1.21418	195	1.35385	272	25.5873	275	81.9119	286	6.43278	280	6.89872	362	429.071	373	671.704	408	21.6344	393	31.409
85	3.0519	77	3.56519	82	1.73409	82	2.31945	198	1.79706	200	1.05937	196	1.21418	197	1.35999	269	21.2718	279	84.3726	286	6.43278	280	6.89872	357	416.516	373	671.704	412	21.8882	395	33.31
85	3.0519	79	3.84394	82	1.73409	82	2.31945	198	1.79706	201	1.06156	196	1.21418	195	1.35385	269	21.2718	279	84.3726	286	6.43278	280	6.89872	361	417.931	372	668.227	411	21.7099	390	31.3393
83	2.86834	79	3.84394	82	1.73409	82	2.31945	199	1.82753	201	1.06156	196	1.21418	197	1.35999	269	21.2793	279	85.3403	288	6.87264	280	6.89872	360	417.122	371	670.25	410	21.6575	393	31.4242
85	3.0519	77	3.56519	82	1.73409	84	2.40249	200	1.8575	200	1.05937	196	1.21418	197	1.35999	271	24.4943	273	81.1256	281	6.40863	280	6.89872	360	417.122	376	810.96	410	21.6575	394	33.0727
83	2.86834	77	3.56519	82	1.73409	82	2.31945	199	1.82753	201	1.06156	196	1.21418	197	1.35999	270	21.6151	278	82.5288	287	6.83825	280	6.89872	360	417.122	374	712.227	408	21.6344	391	31.4055
85	3.0519	76	3.73269	82	1.73409	82	2.31945	198	1.79706	200	1.05937	196	1.21418	197	1.35999	271	24.4943	275	82.1155	286	6.49572	280	6.89872	362	429.071	375	810.373	408	21.6344	393	31.4242
85	3.0519	79	4.73001	82	1.73409	84	2.40249	198	1.79706	201	1.06156	196	1.21418	198	1.37282	271	24.5017	277	82.3754	284	6.43657	280	6.89872	362	429.071	373	708.696	412	21.8882	393	31.4242
85	3.0519	78	4.01512	82	1.73409	82	2.31945	199	1.82753	200	1.05937	196	1.21418	197	1.35999	269	21.3016	279	85.3403	282	6.41824	280	6.89872	360	417.122	372	673.571	412	21.8882	393	31.4242
85	3.0519	78	4.01512	82	1.73409	82	2.31945	198	1.79706	201	1.06156	196	1.21418	197	1.35999	270	21.6892	279	85.3403	285	6.46636	280	6.89872	360	417.122	375	810.373	409	21.6827	395	33.31
83	2.86834	78	4.01512	82	1.73409	84	2.40249	198	1.79706	201	1.06156	196	1.21418	198	1.37282	271	24.5755	279	85.3403	285	6.46636	280	6.89872	360	417.122	376	816.497	413	22.3413	394	33.0727
83	2.86834	78	4.01512	82	1.73409	82	2.31945	198	1.79706	201	1.06156	196	1.21418	197	1.35999	268	21.3287	277	82.3754	285	6.46636	280	6.89872	360	417.133	371	675.539	412	22.0095	395	33.3151
83	2.86834	78	4.01512	82	1.73409	82	2.31945	199	1.82753	200	1.05937	196	1.21418	198	1.37282	270	21.8595	272	81.4704	285	6.46636	280	6.89872	362	432.883	374	712.543	411	21.7245	389	31.3906
85	3.0519	78	4.01512	82	1.73409	82	2.31945	199	1.82753	202	1.06355	196	1.21418	198	1.37282	269	21.5172	279	86.4156	285	6.46636	280	6.89872	361	428.501	375	815.984	410	21.6867	393	31.4497
85	3.0519	76	3.73269	82	1.73409	82	2.31945	200	1.8575	201	1.06156	196	1.21418	197	1.35999	271	24.5755	278	83.6079	285	6.46636	281	6.92109	360	417.133	375	815.984	410	21.6867	394	33.1286
83	2.86834	78	4.01512	82	1.73409	82	2.31945	199	1.82753	201	1.06156	196	1.21418	195	1.35385	271	24.5755	275	82.1664	285	6.46636	281	6.92109	360	417.133	376	816.497	410	21.6867	390	31.4367
83	2.86834	78	4.01512	82	1.73409	82	2.31945	198	1.79706	200	1.05937	196	1.21418	197	1.35999	268	21.3287	273	81.7336	285	6.46636	281	6.92109	360	417.133	376	816.497	410	21.6867	393	31.4497
85	3.0519	78	4.01512	82	1.73409	84	2.40249	198	1.79706	202	1.06355	197	1.22801	197	1.35999	268	21.3287	276	82.525	285	6.46636	280	6.89872	360	417.133	375	815.984	409	21.6827	393	31.4497
82	2.85604	76	3.73269	82	1.73409	82	2.31945	198	1.79706	201	1.06156	196	1.21418	194	1.35041	268	21.3287	277	83.4007	288	6.89347	280	6.89872	360	417.133	375	815.984	409	21.6827	393	31.4497
84	3.02154	78	4.01512	82	1.73409	84	2.40249	198	1.79706	202	1.06355	197	1.22801	198	1.37282	268	21.3287	272	81.4704	282	6.44661	280	6.89872	360	417.133	375	815.984	410	21.6867	393	31.4497
83	2.86834	76	3.73269	82	1.73409	82	2.31945	199	1.82753	200	1.05937	196	1.21418	197	1.35999	271	24.605	278	83.6079	287	6.84522	280	6.89872	360	417.133	375	815.984	410	21.6867	392	31.461
83	2.86834	78	4.01512	82	1.73409	82	2.31945	198	1.79706	201	1.06156	196	1.21418	195	1.35385	268	21.3511	278	83.6079	286	6.50271	280	6.89872	360	417.133	375	815.984	410	21.6867	395	34.0493
85	3.0519	76	3.73269	82	1.73409	82	2.31945	199	1.82753	200	1.05937	196	1.21418	196	1.35704	270	22.1855	278	83.6079	285	6.47338	280	6.89872	360	417.133	376	816.497	410	21.6867	394	33.1945
83	2.86834	78	4.01512	82	1.73409	82	2.31945	199	1.82753	202	1.06355	196	1.21418	197	1.35999	269	21.5841	278	83.6079	284	6.4577	280	6.89872	360	417.133	375	815.984	410	21.6867	393	31.4955
83	2.86834	76	3.73269	82	1.73409	82	2.31945	198	1.79706	201	1.06156	196	1.21418	197	1.35999	269	21.5841	275	82.3773	283	6.44875	280	6.89872	360	417.133	376	816.497	410	21.6867	393	31.4955
83	2.86834	76	3.73269	82	1.73409	82	2.31945	197	1.78639	202	1.06355	196	1.21418	197	1.35999	269	21.5841	279	96.0213	288	6.89347	280	6.89872	360	417.133	376	816.497	409	21.6827	393	31.4955
85	3.0519	76	3.73269	82	1.73409	84	2.40249	201	1.89693	201	1.06156	196	1.21418	197	1.35999	270	22.1855	278	84.5719	288	6.89347	280	6.89872	360	417.133	375	815.984	412	22.0095	393	31.4955
85	3.0519	79	4.73001	82	1.73409	82	2.31945	199	1.83758	202	1.06355	196	1.21418	197	1.35999	270	22.1855	277	83.4296	288	6.89347	280	6.89872	360	417.133	375	815.984	410	21.7014	393	31.4955
85	3.0519	78	4.01512	82	1.73409	82	2.31945	200	1.8675	201	1.06156	196	1.21418	197	1.35999	270	22.1855	276	82.641	288	6.89347	282	7.21966	360	417.133	375	815.984	413	23.1161	393	31.4955
85	3.0519	78	4.01512	82	1.73409	82	2.31945	198	1.80716	202	1.06355	196	1.21418	197	1.35999	270	22.1855	278	84.5719	288	6.89347	280	6.89872	360	417.133	375	815.984	412	22.3736	393	31.4955
83	2.86834	78	4.01512	82	1.73409	82	2.31945	199	1.83758	201	1.06156	196	1.21418	195	1.35385	271	24.605	278	84.5719	288	6.89347	280	6.89872	360	417.178	375	815.984	411	21.7391	393	31.4955
85	3.0519	78	4.01512	82	1.73409	84	2.40249	199	1.83758	201	1.06156	196	1.21418	197	1.35999	269	21.5841	278	84.5719	288	6.89347	280	6.89872	362	453.32	375	815.984	411	21.7391	393	31.4955
82	2.75848	83	2.14545	85	2.0872	90	2.50617	198	1.80716	210	1.21599	196	1.20398	202	1.22292	279	14.5677	276	15.4598	288	6.26153	288	7.05319	348	1623.64	360	991.1	418	19.1072	405	33.2
85	2.84014	86	2.59167	87	2.46241	88	2.22107	193	1.70942	211	1.27266	199	1.21446	204	1.28633	281	14.8855	275	15.4464	288	6.26153	291	7.43362	351	1663.3	363	1048.32	417	19.1996	408	33.9628
83	2.82015	85	2.15779	86	2.17307	89	2.36586	197	1.76609	210	1.21599	197	1.20771	203	1.22531	279	14.5677	275	16.7482	288	6.31708	290	7.14007	350	1652.93	361	1010.34	418	19.6144	407	33.2219
83	2.82015	83	2.14545	86	2.17307	89	2.36586	196	1.72439	210	1.21599	198	1.2112	203	1.22531	280	15.0987	268	15.8801	286	6.27894	289	7.11419	349	1631.92	362	1044.5	417	19.1996	408	33.9628
83	2.82015	83	2.14545	86	2.17307	89	2.36586	195	1.71282	210	1.21599	196	1.20398	203	1.22531	279	14.7326	271	15.906	287	6.30864	289	7.11419	350	1652.93	362	1044.5	417	19.1996	408	33.9628
83	2.82015	83	2.14545	86	2.17307	89	2.36586	194	1.71123	210	1.21599	196	1.20398	203	1.22531	280	17.7773	274	16.2721	286	6.27894	289	7.11419	350	1652.93	361	1010.34	418	19.6144	408	33.9628
83	2.82015	85	2.15779	86	2.17307	89	2.36586	195	1.71282	210	1.21599	196	1.20398	203	1.22531	277	14.8003	272	16.2718	286	6.27894	289	7.11419	350	1652.93	359	1010.2	417	19.1996	406	33.2259
83	2.82015	83	2.14545	86	2.17307	89	2.36586	194	1.71123	210	1.21599	196	1.20398	203	1.22531	279	15.1054	274	16.2721	286	6.27894	289	7.11419	350	1652.93	363	1085.11	417	19.1996	408	34.1001
83	2.82015	85	2.15779	86	2.17307	89	2.36586	194	1.71123	210	1.21599	196	1.20398	203	1.22531	278	14.896	275	17.0464	286	6.27894	289	7.11419	348	1623.64	361	1057.38	418	19.6144	406	33.2259
83	2.82015	83	2.14545	86	2.17307	89	2.36586	194	1.71123	211	1.29162	197	1.20771	203	1.22531	279	15.1054	269	15.946	287	6.30864	289	7.11419	350	1652.93	360	1017.34	417	19.1996	406	33.2259
83	2.82015	85	2.15779	86	2.17307	89	2.36586	194	1.71123	210	1.21599	197	1.20771	202	1.22292	279	15.1054	274	16.3013	286	6.27894	289	7.11419	348	1623.64	362	1067.97	418	19.6144	406	33.2259
83	2.82015	83	2.14545	86	2.17307	88	2.22107	195	1.71282	210	1.21599	197	1.20771	203	1.22531	279	15.1054	271	16.1126	287	6.30864	289	7.11419	351	1683.02	359	1010.2	417	19.1996	406	33.2259
83	2.82015	83	2.14545	86	2.17307	89	2.36586	194	1.71123	210	1.21599	196	1.20398	203	1.22531	279	15.1054	270	16.0557	287	6.3156	289	7.11419	349	1653.2	359	1010.2	417	19.1996	406	33.2259
83	2.82015	83	2.14545	86	2.17307	88	2.22107	194	1.71123	210	1.21599	196	1.20398	203	1.22531	279	15.1054	275	17.2792	288	6.35875	289	7.11419	350	1661.6	362	1067.97	417	19.2427	406	33.2259
83	2.82015	85	2.15779	86	2.17307	89	2.36586	194	1.71123	211	1.29162	196	1.20398	203	1.22531	279	15.1054	270	16.0557	287	6.3156	289	7.11419	350	1661.6	359	1010.2	418	19.7244	406	33.2259
83	2.82015	85	2.15779	86	2.17307	89	2.36586	194	1.71123	211	1.29162	196	1.20398	203	1.22531	278	14.896	274	16.4546	287	6.3156	289	7.11419	350	1661.6	359	1010.2	417	19.2427	406	33.2259
83	2.82015	83	2.14545	86	2.17307	89	2.36586	194	1.71123	210	1.21599	196	1.20398	203	1.22531	279	15.1054	271	16.2529	287	6.3156	289	7.11419	350	1661.6	359	1010.2	417	19.2427	406	33.2259
83	2.82015	83	2.14545	85	2.0872	89	2.36586	194	1.71123	210	1.21599	197	1.20771	203	1.22531	279	15.1054	273	16.4003	287	6.3156	289	7.11419	350	1661.6	359	1010.2	417	19.2427	406	33.2259
83	2.82015	85	2.15779	86	2.17307	89	2.36586	195	1.71282	210	1.21599	197	1.20771	203	1.22531	279	15.1054	275	17.2792	287	6.3156	289	7.11419	350	1661.6	359	1010.2	417	19.2427	406	33.2259
83	2.82015	85	2.15779	86	2.17307	89	2.36586	194	1.71123	211	1.30109	196	1.20398	203	1.22531	279	15.1054	275	17.2792	287	6.3156	289	7.11419	351	1683.02	359	1010.2	417	19.2427	406	33.2259
83	2.82015	83	2.14545	86	2.17307	90	2.50617	194	1.71123	208	1.22557	196	1.20398	203	1.22531	279	15.1054	270	16.115	287	6.3156	289	7.11419	350	1661.6	362	1067.97	417	19.2427	406	33.2259
83	2.82015	83	2.14545	86	2.17307	90	2.50617	194	1.71123	210	1.23503	196	1.20398	203	1.22531	279	15.1054	275	17.3301	287	6.3156	289	7.11419	350	1661.6	362	1067.97	417	19.2427	406	33.2259
83	2.82015	83	2.14545	86	2.17307	88	2.22107	194	1.71123	209	1.22561	196	1.20398	203	1.22531	279	15.1054	274	16.7977	287	6.3156	289	7.11419	350	1661.6	362	1067.99	417	19.2427	406	33.2259
83	2.82015	85	2.15779	86	2.17307	89	2.36586	195	1.71282	211	1.30109	196	1.20398	204	1.28633	278	14.896	273	16.4223	287	6.3156	289	7.11419	350	1661.6	359	1010.31	417	19.2427	406	33.2259
83	2.82015	85	2.15779	86	2.17307	89	2.36586	195	1.71282	209	1.22561	196	1.20398	203	1.22531	279	15.1054	271	16.2971	287	6.3156	289	7.11419	351	1683.02	360	1033.87	417	19.2427	406	33.2259
83	2.82015	85	2.15779	86	2.17307	89	2.36586	195	1.71282	209	1.22561	197	1.20771	203	1.22531	279	15.1054	275	17.3955	287	6.3156	289	7.11419	350	1661.6	361	1057.4	417	19.2427	406	33.2259
83	2.82015	85	2.15779	86	2.17307	88	2.22107	194	1.71123	211	1.30109	196	1.20398	203	1.22531	280	18.313	269	16.1171	287	6.3156	290	7.22283	350	1661.6	359	1010.31	417	19.2427	406	33.2259
83	2.82015	83	2.14545	86	2.17307	89	2.36586	195	1.71282	211	1.30109	196	1.20398	203	1.22531	275	14.9336	274	16.878	287	6.3156	288	7.15041	351	1683.02	362	1067.99	417	19.2427	406	33.2259
83	2.82015	85	2.15779	85	2.0872	89	2.36586	194	1.71123	209	1.22561	196	1.20398	203	1.22531	279	15.1555	273	16.4369	287	6.3156	289	7.19723	351	1683.02	362	1067.99	417	19.2427	406	33.2259
82	2.75848	85	2.15779	86	2.17307	90	2.50617	194	1.71123	209	1.22561	196	1.20398	203	1.22531	277	14.952	271	16.3931	287	6.3156	289	7.19723	351	1683.02	362	1067.99	417	19.2427	406	33.2259
83	2.82015	85	2.15779	86	2.17307	90	2.50617	195	1.71282	209	1.22561	196	1.20398	203	1.22531	280	18.313	270	16.2113	287	6.3156	289	7.19723	351	1683.02	359	1010.33	417	19.2427	406	33.2259
83	2.82015	85	2.15779	86	2.17307	89	2.36586	194	1.71123	209	1.22561	196	1.20398	202	1.22292	280	18.313	273	16.4369	287	6.3156	289	7.19723	351	1683.02	362	1068.08	417	19.2427	406	33.2259
83	2.82015	83	2.14545	86	2.17307	88	2.22107	194	1.71123	209	1.22561	196	1.20398	203	1.22531	280	18.313	274	16.878	287	6.3156	289	7.19723	350	1661.6	360	1057.21	417	19.2427	406	33.2259
82	2.75848	83	2.14545	86	2.17307	88	2.22107	194	1.71123	209	1.22561	197	1.20771	202	1.22292	280	18.313	275	17.3955	287	6.3156	289	7.19723	350	1661.6	361	1061.03	417	19.2427	406	33.2259
83	2.82015	85	2.15779	85	2.0872	89	2.36586	195	1.71282	209	1.22561	197	1.20771	203	1.22531	280	18.313	275	17.3955	287	6.3156	289	7.19723	350	1661.6	359	1010.77	417	19.2427	406	33.2259
83	2.82015	83	2.14545	86	2.17307	88	2.22107	198	1.80716	211	1.30109	196	1.20398	203	1.22531	280	18.313	275	17.8464	287	6.3156	289	7.19723	350	1661.6	362	1068.09	417	19.2427	406	33.2259
82	2.75848	85	2.15779	86	2.17307	89	2.36586	195	1.71282	208	1.22557	196	1.20398	203	1.22531	280	18.313	269	16.1171	287	6.3156	289	7.19723	350	1661.6	360	1057.29	417	19.2427	406	33.2259
83	2.82015	83	2.14545	86	2.17307	89	2.36586	194	1.71123	209	1.22561	196	1.20398	202	1.22292	280	18.313	273	16.4882	287	6.3156	289	7.19723	350	1661.6	361	1064.15	417	19.2427	406	33.2259
85	2.84014	83	2.14545	86	2.17307	90	2.50617	197	1.76609	209	1.22561	196	1.20398	204	1.28633	280	18.313	274	16.9144	288	6.35875	289	7.19723	350	1661.6	361	1064.15	417	19.2427	406	33.2259
83	2.82015	86	2.59167	86	2.17307	88	2.22107	194	1.71123	209	1.22561	196	1.20398	203	1.22531	280	18.313	274	16.9144	287	6.3156	289	7.19723	350	1661.6	361	1064.15	417	19.2427	406	33.2259
82	2.75848	85	2.15779	86	2.17307	89	2.36586	194	1.71123	208	1.22557	196	1.20398	203	1.22531	280	18.313	269	16.1245	287	6.3156	289	7.19723	350	1661.6	361	1064.15	417	19.2427	406	33.2259
83	2.82015	85	2.15779	86	2.17307	90	2.50617	194	1.71123	209	1.22561	196	1.20398	203	1.22531	280	18.313	274	16.9947	287	6.3156	289	7.19723	350	1661.6	361	1064.15	417	19.2427	406	33.2259
83	2.82015	85	2.15779	86	2.17307	89	2.36586	194	1.71123	209	1.22561	196	1.20398	203	1.22531	280	18.313	273	16.5175	287	6.3156	289	7.19723	350	1661.6	361	1064.15	417	19.2427	406	33.2259
82	2.75848	85	2.15779	86	2.17307	89	2.36586	195	1.71282	211	1.30109	197	1.20771	203	1.22531	280	18.313	273	16.5175	287	6.3156	289	7.19723	350	1661.6	361	1064.15	417	19.2427	406	33.2259
85	2.84014	83	2.14545	86	2.17307	89	2.36586	195	1.71282	211	1.30109	196	1.20398	203	1.22531	280	18.313	273	16.5175	287	6.3156	290	7.22283	350	1661.6	361	1064.15	417	19.2427	406	33.2259
83	2.82015	83	2.14545	86	2.17307	90	2.50617	195	1.71282	211	1.30109	196	1.20398	203	1.22531	280	18.313	273	16.5175	287	6.3156	290	7.22283	350	1661.6	361	1064.15	417	19.2427	406	33.2259
83	2.82015	83	2.14545	86	2.17307	89	2.36586	194	1.71123	211	1.30109	196	1.20398	203	1.22531	280	18.313	274	17.0166	287	6.3156	290	7.22283	350	1661.6	361	1064.15	417	19.2427	406	33.2259
83	2.82015	83	2.14545	86	2.17307	90	2.50617	194	1.71123	211	1.30109	196	1.20398	203	1.22531	280	18.313	269	16.1468	287	6.3156	290	7.22283	350	1661.6	361	1064.15	417	19.2427	406	33.2259
83	2.82015	85	2.15779	86	2.17307	89	2.36586	194	1.71123	208	1.22557	196	1.20398	203	1.22531	280	18.313	271	16.5628	287	6.3156	289	7.19723	350	1661.6	362	1068.09	417	19.2427	406	33.2259
83	2.82015	85	2.15779	86	2.17307	88	2.22107	194	1.71123	209	1.22561	196	1.20398	203	1.22531	280	18.313	273	16.7446	287	6.3156	289	7.19723	350	1661.6	362	1068.09	417	19.2427	406	33.2259
84	2.25964	84	2.35488	81	1.75522	84	1.80726	202	1.68827	211	1.29162	199	1.27477	195	1.41538	272	13.5064	277	25.6173	290	6.2918	290	7.8918	363	869.45	342	1591.71	418	19.3464	405	28.8099
89	3.26474	87	2.96816	86	2.3126	89	2.41081	197	1.53258	209	1.24475	196	1.24479	196	1.43867	270	12.904	272	24.0807	287	6.21804	288	7.78236	360	851.589	345	1611.2	421	19.8291	406	29.9007
88	2.63017	86	2.75446	85	2.11073	88	1.97107	201	1.67803	210	1.26361	197	1.26862	195	1.41538	271	13.4168	275	25.1628	288	6.23375	288	7.78236	362	853.778	343	1599.38	419	19.4971	403	29.0578
87	2.4854	85	2.51073	84	1.95011	85	1.87543	200	1.5775	209	1.24475	197	1.26862	195	1.41538	271	13.4168	274	24.6079	289	6.27682	288	7.78236	360	852.317	339	1593.05	420	19.6803	405	30.1926
85	2.36955	86	2.75446	83	1.88039	86	1.91725	198	1.55464	209	1.24475	197	1.26862	195	1.41538	271	13.4168	273	24.4662	289	6.27682	288	7.78236	363	921.23	345	1615.64	419	19.4971	404	29.4213
86	2.38237	86	2.75446	82	1.80726	87	1.93368	199	1.57627	210	1.26361	199	1.27477	195	1.41538	271	13.4168	273	24.4662	289	6.27682	288	7.78236	362	870.762	342	1599.72	420	19.6803	403	29.0578
86	2.38237	86	2.75446	84	1.95011	87	1.93368	201	1.67803	210	1.26361	197	1.26862	195	1.41538	271	13.4168	276	27.0033	289	6.27682	290	7.8918	361	861.604	343	1611.87	419	19.4971	404	29.4213
86	2.38237	86	2.75446	84	1.95011	87	1.93368	201	1.67803	209	1.24475	197	1.26862	195	1.41538	271	13.4168	271	24.5628	289	6.27682	288	7.78236	360	852.317	345	1654.33	421	19.8291	403	29.0578
86	2.38237	86	2.75446	84	1.95011	87	1.93368	197	1.53258	211	1.29162	197	1.26862	195	1.41538	271	13.4168	274	26.1188	289	6.27682	290	7.8918	362	870.762	340	1605.4	418	19.3464	404	29.4213
86	2.38237	86	2.75446	84	1.95011	87	1.93368	199	1.57627	210	1.26361	197	1.26862	195	1.41538	271	13.4168	273	25.3893	289	6.27682	290	7.8918	360	852.317	344	1620.18	420	19.6803	404	29.4213
86	2.38237	86	2.75446	84	1.95011	87	1.93368	197	1.53258	210	1.26361	197	1.26862	195	1.41538	271	13.4168	272	24.5954	289	6.27682	290	8.00214	362	877.325	343	1612.3	419	19.4971	404	29.4262
86	2.38237	86	2.75446	84	1.95011	87	1.93368	201	1.68798	210	1.26361	197	1.26862	195	1.41538	271	13.4168	273	25.3893	289	6.27682	285	7.83478	360	861.494	341	1609.26	419	19.4971	402	29.1997
86	2.38237	86	2.75446	84	1.95011	87	1.93368	197	1.53258	208	1.27365	197	1.26862	195	1.41538	271	13.4168	275	27.1773	289	6.27682	288	7.89347	361	862.329	345	1654.37	418	19.3464	403	29.2117
86	2.38237	86	2.75446	84	1.95011	87	1.93368	200	1.6075	210	1.29218	197	1.26862	195	1.41538	271	13.4168	269	24.6524	289	6.27682	289	7.98616	360	861.494	340	1609.01	421	19.8291	404	29.5747
86	2.38237	86	2.75446	83	1.88039	85	1.87543	199	1.57627	209	1.28303	197	1.26862	195	1.41538	271	13.4168	272	25.3159	289	6.27682	286	7.86635	360	861.5	344	1633.43	419	19.4971	402	29.2395
86	2.38237	86	2.75446	82	1.80726	87	1.93368	198	1.55464	208	1.27365	197	1.26862	195	1.41538	271	13.4168	273	26.1659	289	6.27682	287	7.86961	362	884.369	342	1617.27	420	19.6803	404	29.5747
86	2.38237	86	2.75446	84	1.95011	87	1.93368	200	1.6075	208	1.27365	197	1.26862	195	1.41538	272	13.5064	274	26.3889	289	6.27682	289	7.98616	361	864.136	343	1621.73	419	19.4971	401	29.2623
86	2.38237	86	2.75446	84	1.95011	87	1.93368	201	1.68798	210	1.32075	199	1.27477	195	1.41538	271	13.4168	271	24.7326	289	6.27682	289	7.98616	360	861.5	345	1654.37	419	19.4971	404	30.1936
85	2.36955	86	2.75446	84	1.95011	87	1.93368	199	1.57627	209	1.2926	197	1.26862	195	1.41538	272	13.5064	270	24.7002	289	6.27682	286	7.86635	359	863.367	345	1654.37	419	19.4971	403	29.6136
86	2.38237	86	2.75446	84	1.95011	87	1.93368	201	1.68798	209	1.2926	197	1.26862	195	1.41538	270	12.904	273	26.1659	289	6.27682	289	7.98616	362	885.53	345	1654.7	420	19.6803	402	29.3888
86	2.38237	86	2.75446	84	1.95011	87	1.93368	201	1.68798	210	1.32075	197	1.26862	195	1.41538	271	13.4168	273	26.1659	290	6.2918	289	7.98616	361	867.21	340	1609.4	419	19.4971	402	29.3888
86	2.38237	86	2.75446	84	1.95011	85	1.87543	199	1.57627	210	1.32075	199	1.27477	195	1.41538	271	13.4168	273	26.1659	289	6.27682	289	7.98616	360	864.567	344	1633.45	419	19.4971	402	29.3888
86	2.38237	84	2.35488	84	1.95011	86	1.91725	196	1.55092	209	1.2926	197	1.26862	195	1.41538	271	13.4168	271	24.7326	289	6.27682	287	7.87658	362	885.53	341	1617.49	419	19.4971	402	29.3888
85	2.36955	86	2.75446	82	1.80726	87	1.93368	201	1.73773	209	1.2926	197	1.26862	195	1.41538	271	13.4168	270	24.789	289	6.27682	290	8.03662	357	865.727	343	1625.42	419	19.4971	402	29.3888
86	2.38237	86	2.75446	84	1.95011	87	1.93368	200	1.6075	209	1.2926	197	1.26862	195	1.41538	271	13.4168	274	26.4327	289	6.27682	288	7.92819	362	886.099	340	1609.4	419	19.4971	401	29.2623
86	2.38237	86	2.75446	84	1.95011	86	1.91725	198	1.56474	209	1.2926	197	1.26862	195	1.41538	271	13.4168	272	25.4851	289	6.27682	289	8.02076	361	870.285	345	1658.67	418	19.3943	403	29.6136
86	2.38237	86	2.75446	82	1.83165	86	1.91725	199	1.58632	209	1.2926	197	1.26862	195	1.41538	271	13.4168	271	24.8137	289	6.27682	287	7.87658	360	867.633	340	1609.41	421	19.9716	402	29.3888
86	2.38237	86	2.75446	85	2.15779	87	1.93368	199	1.58632	209	1.2926	199	1.27477	195	1.41538	271	13.4168	270	24.7964	289	6.27682	286	7.88733	358	866.295	344	1638.13	420	19.7231	402	29.3888
86	2.38237	86	2.75446	84	1.99773	87	1.93368	199	1.58632	210	1.32075	197	1.26862	195	1.41538	271	13.4168	274	26.8707	289	6.27682	288	7.99764	359	867.323	341	1621.59	419	19.4971	402	29.3888
86	2.38237	86	2.75446	83	1.88039	87	1.93368	199	1.58632	209	1.2926	197	1.26862	195	1.41538	271	13.4168	272	25.6248	289	6.27682	287	7.90445	361	870.285	343	1633.71	418	19.3943	403	29.6136
86	2.38237	86	2.75446	83	1.88039	89	2.41081	199	1.58632	209	1.2926	197	1.26862	195	1.41538	272	16.1608	273	26.664	289	6.27682	286	7.88733	361	870.285	342	1625.61	418	19.3943	402	29.3888
86	2.38237	86	2.75446	83	1.88039	87	1.93368	199	1.58632	210	1.32075	197	1.26862	195	1.41538	269	13.2718	271	24.8285	289	6.27682	286	7.88733	361	870.285	343	1633.71	419	19.4971	404	30.3569
86	2.38237	86	2.75446	83	1.88039	88	1.97107	200	1.6075	209	1.2926	197	1.26862	195	1.41538	271	13.5496	273	26.664	287	6.21804	286	7.88733	361	870.285	339	1623.1	418	19.3943	401	29.3072
86	2.38237	86	2.75446	83	1.88039	84	1.90249	200	1.6075	209	1.2926	197	1.26862	195	1.41538	270	13.2818	272	25.6248	289	6.27682	286	7.88733	361	870.285	344	1641.67	418	19.3943	403	29.7179
86	2.38237	86	2.75446	83	1.88039	86	1.94051	200	1.6075	210	1.32075	197	1.26862	195	1.41538	270	13.2818	274	27.3232	289	6.27682	286	7.88733	361	870.285	343	1633.81	418	19.3943	402	29.3888
86	2.38237	86	2.75446	83	1.88039	85	1.92249	200	1.6075	209	1.2926	199	1.27477	195	1.41538	270	13.2818	270	24.9668	289	6.27682	286	7.88733	361	870.285	342	1626.22	418	19.3943	401	29.3072
86	2.38237	86	2.75446	83	1.88039	88	1.97107	200	1.6075	209	1.2926	197	1.26862	195	1.41538	270	13.2818	272	25.7865	289	6.27682	286	7.88733	360	867.633	341	1625.91	418	19.3943	401	29.3072
86	2.38237	86	2.75446	83	1.88039	88	1.97107	198	1.56474	210	1.32075	197	1.26862	195	1.41538	270	13.2818	273	26.7153	289	6.27682	286	7.88733	360	867.633	344	1641.71	418	19.3943	401	29.3072
85	2.36955	86	2.75446	83	1.88039	88	1.97107	196	1.55092	209	1.2926	197	1.26862	195	1.41538	270	13.2818	270	24.9668	289	6.27682	286	7.88733	357	866.981	339	1623.13	418	19.3943	401	29.3072
87	2.4854	86	2.75446	83	1.88039	88	1.97107	201	1.73773	210	1.32075	197	1.26862	195	1.41538	270	13.2818	270	24.9668	289	6.27682	286	7.88733	362	886.568	343	1634.08	418	19.3943	401	29.3072
86	2.38237	84	2.35488	83	1.88039	88	1.97107	199	1.58632	209	1.2926	197	1.26862	195	1.41538	272	16.3594	268	25.1786	289	6.27682	286	7.88733	361	870.346	341	1625.93	418	19.3943	401	29.3072
86	2.38237	87	2.96816	83	1.88039	88	1.97107	199	1.58632	209	1.2926	199	1.27477	195	1.41538	269	13.4354	274	31.7539	289	6.27682	286	7.88733	359	869.991	342	1629.96	418	19.3943	401	29.3072
86	2.38237	86	2.75446	83	1.88039	88	1.97107	199	1.58632	209	1.2926	197	1.26862	195	1.41538	271	13.6529	273	26.8106	289	6.27682	286	7.88733	362	886.568	342	1629.96	418	19.3943	404	30.5005
86	2.38237	86	2.75446	83	1.88039	88	1.97107	199	1.58632	209	1.2926	197	1.26862	195	1.41538	270	13.4818	270	25.389	289	6.27682	286	7.88733	362	889.436	344	1645.89	418	19.3943	401	29.3072
86	2.38237	86	2.75446	83	1.88039	88	1.97107	199	1.58632	209	1.2926	197	1.26862	195	1.41538	272	16.3594	272	26.0439	289	6.27682	286	7.88733	360	871.067	341	1625.94	418	19.3943	403	29.7526
86	2.38237	86	2.75446	83	1.88039	88	1.97107	199	1.58632	209	1.2926	197	1.26862	195	1.41538	272	16.3594	272	26.0439	289	6.27682	286	7.88733	361	871.072	343	1637.83	418	19.4038	402	29.4784
86	2.38237	86	2.75446	83	1.88039	88	1.97107	199	1.58632	209	1.2926	197	1.26862	195	1.41538	271	13.6529	272	26.0439	289	6.27682	286	7.88733	362	892.32	342	1630.28	421	20.2756	403	29.7526
86	2.38237	86	2.75446	83	1.88039	88	1.97107	199	1.58632	209	1.2926	197	1.26862	195	1.41538	272	16.3594	273	26.8106	289	6.27682	286	7.88733	361	873.371	343	1637.83	420	19.7279	403	29.7526
86	2.38237	86	2.75446	83	1.88039	88	1.97107	199	1.58632	209	1.2926	197	1.26862	195	1.41538	272	16.3594	270	25.389	289	6.27682	286	7.88733	362	892.32	344	1645.93	419	19.5067	403	29.7526
87	2.4854	85	2.53426	83	1.88039	88	1.97107	199	1.58632	209	1.2926	197	1.26862	195	1.41538	272	16.3594	273	28.0706	290	6.2918	286	7.88733	362	892.32	341	1626.14	419	19.5067	403	29.7526
87	3.63483	88	2.19835	87	1.86471	89	2.79283	192	1.42611	203	1.22299	199	1.30492	201	1.41932	270	21.0225	282	44.434	296	6.3619	285	7.80671	369	796.535	353	1452.4	425	20.0435	409	28.5532
85	2.76955	85	2.11073	87	1.86471	88	2.72107	194	1.46381	201	1.19091	198	1.25161	203	1.44206	269	18.7291	277	36.6064	293	6.10966	291	8.89066	372	871.598	355	1537.67	424	20.0012	409	28.5532
86	3.01028	87	2.11758	87	1.86471	88	2.72107	194	1.49474	202	1.20216	199	1.30492	202	1.42094	269	19.6585	278	37.4424	295	6.24016	290	8.37455	371	838.558	354	1468.37	425	20.0435	409	28.5532
87	3.63483	88	2.19835	87	1.86471	89	2.79283	192	1.45736	202	1.20216	199	1.30492	202	1.42094	267	18.8764	281	44.013	294	6.19904	289	8.24913	370	812.609	355	1537.67	425	20.0435	409	28.9541
87	3.63483	87	2.11758	87	1.86471	88	2.72107	193	1.4918	203	1.22299	199	1.30492	201	1.41932	268	19.5601	282	44.434	296	6.3619	288	8.07403	371	838.558	354	1476.57	425	20.0435	409	28.9541
87	3.63483	88	2.19835	87	1.86471	88	2.72107	194	1.49474	202	1.20216	199	1.30492	201	1.41932	269	19.6585	277	36.6642	296	6.3619	287	7.96717	371	838.558	352	1468.46	425	20.0435	409	28.9541
86	3.01028	88	2.19835	87	1.86471	88	2.72107	194	1.49474	202	1.20216	196	1.2652	201	1.41932	268	19.575	282	45.1574	296	6.3619	286	7.87334	371	839.113	353	1476.56	425	20.0435	409	28.9541
85	2.86367	87	2.11758	87	1.86471	88	2.72107	194	1.49474	203	1.22299	198	1.28191	201	1.41932	269	19.6733	280	44.2101	296	6.3619	286	7.87334	369	816.817	353	1476.56	425	20.0435	409	28.9541
87	3.79575	88	2.19835	87	1.86471	88	2.72107	194	1.49474	199	1.1977	197	1.26862	203	1.44206	268	19.575	278	37.5432	296	6.3619	286	7.87334	370	817.463	353	1476.56	425	20.0435	409	28.9541
86	3.35911	88	2.19835	87	1.86471	88	2.72107	194	1.53598	202	1.21206	197	1.26862	203	1.44206	268	19.575	278	37.5432	296	6.3619	286	7.87334	370	817.463	353	1476.56	424	20.0012	407	29.1384
85	2.86367	88	2.19835	87	1.86471	88	2.72107	192	1.48861	199	1.1977	197	1.26862	201	1.41932	269	19.7849	278	37.5432	296	6.3619	285	7.80671	370	817.571	353	1476.56	425	20.0435	409	29.2084
85	2.86367	87	2.11758	87	1.86471	89	2.95013	193	1.51252	199	1.1977	197	1.26862	201	1.41932	268	19.769	278	37.5432	296	6.3619	286	7.87334	371	862.234	353	1476.56	425	20.0435	408	29.154
85	2.86367	88	2.19835	87	1.86471	87	2.73827	193	1.51252	202	1.21206	197	1.26862	201	1.41932	268	19.7914	277	36.6642	296	6.3619	285	7.80671	370	817.571	353	1476.56	425	20.0435	409	29.2133
85	2.86367	88	2.19835	87	1.86471	88	2.88017	193	1.51252	199	1.1977	197	1.26862	201	1.41932	269	20.506	282	45.7106	296	6.3619	289	8.24913	370	817.571	353	1476.56	425	20.0435	409	29.2133
85	2.86367	88	2.19835	87	1.95667	88	2.88017	193	1.51252	202	1.25167	197	1.26862	202	1.42094	269	22.3945	276	36.8511	296	6.3619	287	7.96717	371	862.234	353	1476.56	425	20.0435	409	29.2133
85	2.86367	87	2.11758	86	1.87074	88	2.88017	193	1.51252	199	1.2178	197	1.26862	202	1.44074	268	19.8287	278	37.6367	296	6.3619	286	7.87334	371	862.234	353	1476.56	425	20.0435	409	29.2133
85	2.86367	87	2.11758	87	1.95667	88	2.88017	193	1.51252	200	1.22938	196	1.2652	199	1.43557	269	22.3945	279	44.3869	296	6.3619	286	7.87334	366	820.687	353	1480.64	425	20.0435	409	29.2133
85	2.86367	87	2.11758	87	1.95667	88	2.88017	193	1.51252	201	1.25061	196	1.2652	201	1.43922	269	22.3945	281	45.2158	296	6.3619	286	7.87334	371	862.983	354	1484.48	425	20.0435	409	29.6094
85	2.86367	88	2.19835	87	1.95667	88	2.88017	193	1.51252	201	1.25061	197	1.26862	202	1.44074	269	22.3945	280	44.7529	296	6.3619	286	7.87334	370	837.555	353	1480.64	425	20.0435	408	29.2912
85	2.86367	88	2.19835	87	1.95667	89	2.95013	194	1.53598	201	1.25061	197	1.26862	202	1.44074	269	22.3945	277	37.2202	296	6.3619	286	7.87334	368	827.439	353	1480.64	425	20.0435	408	29.2912
85	2.86367	87	2.11758	87	1.95667	88	2.88017	193	1.51252	200	1.22938	197	1.26862	201	1.43922	269	22.3945	280	44.7529	296	6.3619	286	7.87334	369	828.183	353	1480.64	425	20.0435	409	29.6143
85	2.86367	87	2.11758	87	1.95667	88	2.88017	193	1.51252	201	1.25061	197	1.26862	201	1.43922	269	22.3945	281	45.2514	296	6.3619	286	7.87334	369	828.183	353	1480.64	425	20.0435	406	29.2948
85	2.86367	87	2.11758	87	1.95667	88	2.88017	193	1.51252	200	1.22938	197	1.26862	201	1.43922	269	22.3945	276	36.9671	296	6.3619	286	7.87334	368	827.439	353	1480.64	425	21.6246	407	29.4823
85	2.86367	87	2.11758	87	1.95667	88	2.88017	193	1.51252	201	1.25061	197	1.26862	201	1.43922	268	19.8287	278	38.7662	296	6.3619	286	7.87334	366	820.687	353	1480.64	423	20.0625	408	29.4971
85	2.86367	88	2.19835	87	1.95667	87	2.73827	193	1.51252	201	1.25061	197	1.26862	202	1.44074	268	19.8437	280	44.7815	296	6.3619	285	7.83478	371	862.983	353	1480.64	424	20.0813	408	29.4971
85	2.86367	88	2.19835	87	1.95667	87	2.73827	193	1.51252	201	1.25061	197	1.26862	201	1.43922	269	22.6473	277	37.675	291	6.18276	290	8.38145	371	862.983	353	1480.64	424	20.0813	408	29.4971
85	2.86367	88	2.19835	87	1.95667	88	2.88017	193	1.51252	201	1.25061	196	1.2652	201	1.43922	268	19.8437	280	44.7815	295	6.30118	289	8.25606	371	865.733	353	1480.64	424	20.0813	408	29.4971
85	2.86367	87	2.11758	87	1.95667	87	2.73827	193	1.51252	200	1.22938	197	1.26862	201	1.43922	268	19.8437	281	45.2514	294	6.24666	288	8.09486	366	826.234	353	1480.64	424	20.0813	408	29.4971
85	2.86367	88	2.19835	87	1.95667	88	2.88017	193	1.51252	201	1.25061	196	1.2652	202	1.44074	268	19.8437	280	44.7815	293	6.20522	287	7.97414	370	840.857	353	1480.64	423	20.0625	408	29.4971
85	2.86367	88	2.19835	87	1.95667	87	2.73827	193	1.51252	200	1.22938	197	1.26862	201	1.43922	268	19.8437	281	45.2514	293	6.20522	286	7.90132	368	827.472	353	1480.64	423	20.0625	408	29.4971
85	2.86367	87	2.11758	87	1.95667	88	2.88017	192	1.49902	200	1.22938	196	1.2652	202	1.44074	268	19.8437	277	37.675	293	6.20522	288	8.09486	369	840.085	353	1480.64	424	20.0813	408	29.4971
85	2.86367	88	2.19835	87	1.95667	87	2.73827	194	1.5669	201	1.25061	197	1.26862	202	1.44074	268	19.8437	277	37.675	293	6.20522	286	7.90132	368	827.472	353	1480.64	424	20.0813	408	29.4971
85	2.86367	88	2.19835	87	1.95667	88	2.88017	193	1.52289	200	1.22938	197	1.26862	201	1.43922	268	19.8437	281	45.2514	293	6.20522	286	7.90132	368	827.472	353	1480.64	424	20.0813	408	29.4971
85	2.86367	88	2.19835	87	1.95667	87	2.73827	192	1.49902	201	1.25061	197	1.26862	201	1.43922	268	19.8437	280	44.7815	291	6.18276	286	7.90132	371	868.126	353	1480.64	424	20.1049	408	29.4971
85	2.86367	87	2.11758	87	1.95667	88	2.88017	192	1.49902	200	1.22938	196	1.2652	202	1.44074	268	19.8437	277	37.675	293	6.20522	288	8.09486	365	828.738	353	1480.64	425	21.874	408	29.4971
85	2.86367	87	2.11758	87	1.95667	87	2.73827	192	1.49902	200	1.22938	197	1.26862	202	1.44074	268	19.8437	281	45.2514	293	6.20522	286	7.90132	370	849.328	353	1480.64	424	20.1049	408	29.4971
85	2.86367	88	2.19835	87	1.95667	88	2.88017	192	1.49902	200	1.22938	197	1.26862	202	1.44074	268	19.8437	281	45.2514	293	6.20522	286	7.90132	369	840.286	353	1480.64	424	20.1474	408	29.4971
85	2.86367	88	2.19835	87	1.95667	88	2.88017	192	1.49902	201	1.25061	197	1.26862	202	1.44074	268	19.8437	277	37.675	295	6.30118	286	7.90132	368	830.314	353	1480.64	423	20.1618	408	29.4971
85	2.86367	87	2.11758	87	1.95667	88	2.88017	192	1.49902	201	1.25061	197	1.26862	201	1.43922	268	19.8437	278	38.7662	295	6.30118	286	7.90132	366	828.971	353	1480.64	424	20.2323	408	29.4971
85	2.86367	88	2.19835	87	1.95667	88	2.88017	192	1.49902	201	1.25061	197	1.26862	201	1.43922	268	19.8437	278	38.7662	291	6.18276	286	7.90132	370	849.328	353	1480.64	424	20.2323	408	29.4971
85	2.86367	87	2.11758	87	1.95667	87	2.73827	192	1.49902	201	1.25061	197	1.26862	202	1.44074	268	19.8437	278	38.7662	293	6.20522	286	7.90132	369	840.286	353	1480.64	424	20.2323	408	29.4971
85	2.86367	88	2.19835	87	1.95667	87	2.73827	192	1.49902	201	1.25061	197	1.26862	202	1.44074	268	19.8437	278	38.7662	293	6.21205	286	7.90132	371	868.126	353	1480.64	424	20.2323	408	29.4971
85	2.86367	88	2.19835	87	1.95667	88	2.88017	192	1.49902	201	1.25061	197	1.26862	202	1.44074	268	19.8437	281	45.2514	295	6.30796	286	7.90132	371	868.126	353	1480.64	424	20.2323	408	29.4971
85	2.86367	87	2.11758	87	1.95667	88	2.88017	194	1.5669	200	1.22938	197	1.26862	201	1.43922	268	19.8437	280	44.7815	294	6.26026	288	8.09486	367	831.296	353	1480.64	424	20.2323	406	29.2948
85	2.86367	88	2.19835	87	1.95667	88	2.88017	194	1.5669	202	1.25167	197	1.26862	201	1.43922	268	19.8437	277	37.675	293	6.21205	288	8.09486	371	870.752	353	1480.64	424	20.2323	408	29.4971
85	2.86367	88	2.19835	87	1.95667	87	2.73827	194	1.5669	200	1.22938	197	1.26862	202	1.44074	268	19.8437	277	37.675	295	6.30796	288	8.09486	370	858.463	353	1480.64	424	20.2323	408	29.4971
85	2.86367	87	2.11758	87	1.95667	88	2.88017	192	1.49902	201	1.25061	197	1.26862	201	1.43922	268	19.8437	277	37.675	295	6.30796	288	8.09486	368	842.537	353	1480.64	424	20.2323	408	29.4971
85	2.86367	88	2.19835	87	1.95667	87	2.73827	194	1.5669	200	1.22938	196	1.2652	201	1.43922	268	19.8437	281	45.2514	295	6.30796	288	8.09486	369	848.6	353	1480.64	424	20.2323	408	29.4971
85	2.86367	88	2.19835	87	1.95667	87	2.73827	193	1.52289	200	1.22938	197	1.26862	202	1.44074	269	22.7886	277	37.675	293	6.21205	288	8.09486	370	858.463	353	1480.64	424	20.2323	408	29.4971
85	2.86367	87	2.11758	87	1.95667	88	2.88017	192	1.49902	200	1.22938	197	1.26862	202	1.44074	268	19.8437	281	45.2514	292	6.2181	287	7.97414	370	858.463	353	1480.64	424	20.2323	408	29.4971
82	3.79575	76	4.73001	78	2.46241	82	3.06011	179	2.01026	196	1.57454	193	1.54872	190	1.69502	254	62.6046	265	96.0213	276	7.677	275	8.89066	344	1683.02	339	1658.67	401	23.1161	385	39.5234
		-79	2.93							-195	1.83							-279	82.64							-351	29.31
		-75	5.73001							-178	3.01026							-253	97.0213							-338	1684.02

## Sheet: WS
WS250								WS500								WS1000								WS2000
Random		DFS		Degree		RWR		Random		DFS		Degree		RWR		Random		DFS		Degree		RWR		Random		DFS		Degree		RWR
|H|	var(H)	|H|	var(H)	|H|	var(H)	|H|	var(H)	|H|	var(H)	|H|	var(H)	|H|	var(H)	|H|	var(H)	|H|	var(H)	|H|	var(H)	|H|	var(H)	|H|	var(H)	|H|	var(H)	|H|	var(H)	|H|	var(H)	|H|	var(H)
1	0	1	0	1	0	1	0	1	0	1	0	1	0	1	0	1	0	1	0	1	0	1	0	1	0	1	0	1	0	1	0
2	7921	2	6724	2	7056	4	5056.5	3	25604.7	3	27640.7	6	17823.6	10	10716.9	2	159201	1	0	1	0	6	86242.9	3	320268	5	223730	9	125065	14	94747.5
1	0	1	0	1	0	1	0	1	0	1	0	1	0	1	0	1	0	1	0	1	0	1	0	1	0	1	0	1	0	1	0
1	0	1	0	1	0	1	0	1	0	1	0	1	0	1	0	1	0	1	0	1	0	1	0	1	0	1	0	1	0	1	0
1	0	1	0	1	0	1	0	1	0	1	0	1	0	1	0	1	0	1	0	1	0	1	0	1	0	1	0	1	0	1	0
1	0	1	0	1	0	1	0	1	0	1	0	1	0	1	0	1	0	1	0	1	0	1	0	1	0	1	0	1	0	1	0
1	0	1	0	1	0	1	0	1	0	1	0	1	0	1	0	1	0	1	0	1	0	1	0	1	0	1	0	1	0	1	0
1	0	1	0	1	0	1	0	1	0	1	0	1	0	1	0	1	0	1	0	1	0	1	0	1	0	1	0	1	0	1	0
1	0	1	0	1	0	1	0	1	0	1	0	1	0	1	0	1	0	1	0	1	0	1	0	1	0	1	0	1	0	1	0
1	0	1	0	1	0	1	0	1	0	1	0	1	0	1	0	1	0	1	0	1	0	1	0	1	0	1	0	1	0	1	0
1	0	1	0	1	0	1	0	1	0	1	0	1	0	1	0	1	0	1	0	1	0	1	0	1	0	1	0	1	0	1	0
1	0	1	0	1	0	1	0	1	0	1	0	1	0	1	0	1	0	1	0	1	0	1	0	1	0	1	0	1	0	1	0
1	0	1	0	1	0	1	0	1	0	1	0	1	0	1	0	1	0	1	0	1	0	1	0	1	0	1	0	1	0	1	0
1	0	1	0	1	0	1	0	1	0	1	0	1	0	1	0	1	0	1	0	1	0	1	0	1	0	1	0	1	0	1	0
1	0	1	0	1	0	1	0	1	0	1	0	1	0	1	0	1	0	1	0	1	0	1	0	1	0	1	0	1	0	1	0
1	0	1	0	1	0	1	0	1	0	1	0	1	0	1	0	1	0	1	0	1	0	1	0	1	0	1	0	1	0	1	0
1	0	1	0	1	0	1	0	1	0	1	0	1	0	1	0	1	0	1	0	1	0	1	0	1	0	1	0	1	0	1	0
1	0	1	0	1	0	1	0	1	0	1	0	1	0	1	0	1	0	1	0	1	0	1	0	1	0	1	0	1	0	1	0
1	0	1	0	1	0	1	0	1	0	1	0	1	0	1	0	1	0	1	0	1	0	1	0	1	0	1	0	1	0	1	0
1	0	2	6724	1	0	1	0	1	0	1	0	1	0	1	0	1	0	1	0	1	0	1	0	1	0	1	0	1	0	1	0
1	0	1	0	1	0	1	0	1	0	1	0	1	0	1	0	1	0	1	0	1	0	1	0	1	0	1	0	1	0	1	0
1	0	1	0	1	0	1	0	1	0	1	0	1	0	1	0	1	0	1	0	1	0	1	0	1	0	1	0	1	0	1	0
1	0	1	0	1	0	1	0	1	0	1	0	1	0	1	0	1	0	1	0	1	0	1	0	1	0	1	0	1	0	1	0
1	0	1	0	1	0	1	0	1	0	1	0	1	0	1	0	1	0	1	0	1	0	1	0	1	0	1	0	1	0	1	0
1	0	1	0	1	0	1	0	1	0	1	0	1	0	1	0	1	0	1	0	1	0	1	0	1	0	1	0	1	0	1	0
1	0	2	6724	1	0	1	0	1	0	1	0	1	0	1	0	1	0	1	0	1	0	1	0	1	0	1	0	1	0	1	0
1	0	1	0	1	0	1	0	1	0	1	0	1	0	1	0	1	0	1	0	1	0	1	0	1	0	1	0	1	0	1	0
1	0	1	0	1	0	1	0	1	0	1	0	1	0	1	0	1	0	1	0	1	0	1	0	1	0	1	0	1	0	1	0
1	0	1	0	1	0	1	0	1	0	1	0	1	0	1	0	1	0	1	0	1	0	1	0	1	0	1	0	1	0	1	0
1	0	1	0	1	0	1	0	1	0	1	0	1	0	1	0	1	0	1	0	1	0	1	0	1	0	1	0	1	0	1	0
1	0	1	0	1	0	1	0	1	0	1	0	1	0	1	0	1	0	1	0	1	0	1	0	1	0	1	0	1	0	1	0
1	0	1	0	1	0	1	0	1	0	1	0	1	0	1	0	1	0	1	0	1	0	1	0	1	0	1	0	1	0	1	0
1	0	1	0	1	0	1	0	1	0	1	0	1	0	1	0	1	0	1	0	1	0	1	0	1	0	1	0	1	0	1	0
1	0	1	0	1	0	1	0	1	0	1	0	1	0	1	0	1	0	1	0	1	0	1	0	1	0	1	0	1	0	1	0
1	0	1	0	1	0	1	0	1	0	1	0	1	0	1	0	1	0	1	0	1	0	1	0	1	0	1	0	1	0	1	0
1	0	1	0	1	0	1	0	1	0	1	0	1	0	1	0	1	0	1	0	1	0	1	0	1	0	1	0	1	0	1	0
1	0	1	0	1	0	1	0	1	0	1	0	1	0	1	0	1	0	1	0	1	0	1	0	1	0	1	0	1	0	1	0
1	0	1	0	1	0	1	0	1	0	1	0	1	0	1	0	1	0	1	0	1	0	1	0	1	0	1	0	1	0	1	0
1	0	1	0	1	0	1	0	1	0	1	0	1	0	1	0	1	0	1	0	1	0	1	0	1	0	1	0	1	0	1	0
1	0	1	0	1	0	1	0	1	0	1	0	1	0	1	0	1	0	1	0	1	0	1	0	1	0	1	0	1	0	1	0
1	0	1	0	1	0	1	0	1	0	1	0	1	0	1	0	1	0	1	0	1	0	1	0	1	0	1	0	1	0	1	0
1	0	1	0	1	0	1	0	1	0	1	0	1	0	1	0	1	0	1	0	1	0	1	0	1	0	1	0	1	0	1	0
1	0	1	0	1	0	1	0	1	0	1	0	1	0	1	0	1	0	1	0	1	0	1	0	1	0	1	0	1	0	1	0
1	0	1	0	1	0	1	0	1	0	1	0	1	0	1	0	1	0	1	0	1	0	1	0	1	0	1	0	1	0	1	0
1	0	1	0	1	0	1	0	1	0	1	0	1	0	1	0	1	0	1	0	1	0	1	0	1	0	1	0	1	0	1	0
2	7921	1	0	1	0	1	0	1	0	1	0	1	0	1	0	1	0	1	0	1	0	1	0	1	0	1	0	1	0	1	0
2	7921	1	0	1	0	1	0	1	0	1	0	1	0	1	0	1	0	1	0	1	0	1	0	1	0	1	0	1	0	1	0
1	0	1	0	1	0	1	0	1	0	1	0	1	0	1	0	1	0	1	0	1	0	1	0	1	0	1	0	1	0	1	0
1	0	1	0	1	0	1	0	1	0	1	0	1	0	1	0	1	0	1	0	1	0	1	0	1	0	1	0	1	0	1	0
1	0	1	0	1	0	1	0	1	0	1	0	1	0	1	0	1	0	1	0	1	0	1	0	1	0	5	223730	1	0	1	0
1	0	1	0	1	0	1	0	1	0	1	0	1	0	1	0	1	0	1	0	1	0	1	0	1	0	1	0	1	0	1	0
2	7744	1	0	2	7744	4	5547.5	4	25071.7	4	24712.7	8	12627.6	12	9183.85	2	159201	1	0	3	141158	3	135894	4	276806	3	306553	10	112692	16	83006
1	0	1	0	1	0	1	0	1	0	1	0	1	0	1	0	1	0	1	0	1	0	1	0	1	0	1	0	1	0	1	0
1	0	1	0	1	0	1	0	1	0	1	0	1	0	1	0	1	0	1	0	1	0	1	0	1	0	1	0	1	0	1	0
1	0	1	0	1	0	1	0	1	0	1	0	1	0	1	0	1	0	1	0	1	0	1	0	1	0	1	0	1	0	1	0
1	0	1	0	1	0	1	0	1	0	1	0	1	0	1	0	1	0	1	0	1	0	1	0	1	0	1	0	1	0	1	0
1	0	1	0	1	0	1	0	1	0	1	0	1	0	1	0	1	0	1	0	1	0	1	0	1	0	1	0	1	0	1	0
1	0	1	0	1	0	1	0	1	0	1	0	1	0	1	0	1	0	1	0	1	0	1	0	1	0	1	0	1	0	1	0
1	0	1	0	1	0	1	0	1	0	1	0	1	0	1	0	1	0	1	0	1	0	1	0	1	0	1	0	1	0	1	0
1	0	1	0	1	0	1	0	1	0	1	0	1	0	1	0	1	0	1	0	1	0	1	0	1	0	1	0	1	0	1	0
1	0	1	0	1	0	1	0	1	0	1	0	1	0	1	0	1	0	1	0	1	0	1	0	1	0	1	0	1	0	1	0
1	0	1	0	1	0	1	0	1	0	1	0	1	0	1	0	1	0	1	0	1	0	1	0	1	0	1	0	1	0	1	0
1	0	1	0	1	0	1	0	1	0	1	0	1	0	1	0	1	0	1	0	1	0	1	0	1	0	1	0	1	0	1	0
1	0	1	0	1	0	1	0	1	0	1	0	1	0	1	0	1	0	1	0	1	0	1	0	1	0	1	0	1	0	1	0
1	0	1	0	1	0	1	0	1	0	1	0	1	0	1	0	1	0	1	0	1	0	1	0	1	0	1	0	1	0	1	0
1	0	1	0	1	0	1	0	1	0	1	0	1	0	1	0	1	0	1	0	1	0	1	0	1	0	1	0	1	0	1	0
1	0	1	0	1	0	1	0	1	0	1	0	1	0	1	0	1	0	1	0	1	0	1	0	1	0	1	0	1	0	1	0
1	0	1	0	1	0	1	0	1	0	1	0	1	0	1	0	1	0	1	0	1	0	1	0	1	0	1	0	1	0	1	0
1	0	1	0	1	0	1	0	1	0	1	0	1	0	1	0	1	0	1	0	1	0	1	0	1	0	1	0	1	0	1	0
1	0	1	0	1	0	1	0	1	0	1	0	1	0	1	0	1	0	1	0	1	0	1	0	1	0	1	0	1	0	1	0
1	0	1	0	1	0	1	0	1	0	1	0	1	0	1	0	1	0	1	0	1	0	1	0	1	0	1	0	1	0	1	0
1	0	1	0	1	0	1	0	1	0	1	0	1	0	1	0	1	0	1	0	1	0	1	0	1	0	1	0	1	0	1	0
1	0	1	0	1	0	1	0	1	0	1	0	1	0	1	0	1	0	1	0	1	0	1	0	1	0	1	0	1	0	1	0
1	0	1	0	1	0	1	0	1	0	1	0	1	0	1	0	1	0	1	0	1	0	1	0	1	0	1	0	1	0	1	0
1	0	1	0	1	0	1	0	1	0	1	0	1	0	1	0	1	0	1	0	1	0	1	0	1	0	1	0	1	0	1	0
1	0	1	0	1	0	1	0	1	0	1	0	1	0	1	0	1	0	1	0	1	0	1	0	1	0	1	0	1	0	1	0
1	0	1	0	1	0	1	0	1	0	1	0	1	0	1	0	1	0	1	0	1	0	1	0	1	0	1	0	1	0	1	0
1	0	1	0	1	0	1	0	1	0	1	0	1	0	1	0	1	0	1	0	1	0	1	0	1	0	1	0	1	0	1	0
1	0	1	0	1	0	1	0	1	0	1	0	1	0	1	0	1	0	1	0	1	0	1	0	1	0	1	0	1	0	1	0
1	0	1	0	1	0	1	0	1	0	1	0	1	0	1	0	1	0	1	0	1	0	1	0	1	0	1	0	1	0	1	0
1	0	1	0	1	0	1	0	1	0	1	0	1	0	1	0	1	0	1	0	1	0	1	0	1	0	1	0	1	0	1	0
1	0	1	0	1	0	1	0	1	0	1	0	1	0	1	0	1	0	1	0	1	0	1	0	1	0	1	0	1	0	1	0
1	0	1	0	1	0	1	0	1	0	1	0	1	0	1	0	1	0	1	0	1	0	1	0	1	0	1	0	1	0	1	0
1	0	1	0	1	0	1	0	1	0	1	0	1	0	1	0	1	0	1	0	1	0	1	0	1	0	1	0	1	0	1	0
1	0	1	0	1	0	1	0	1	0	1	0	1	0	1	0	1	0	1	0	1	0	1	0	1	0	1	0	1	0	1	0
1	0	1	0	1	0	1	0	1	0	1	0	1	0	1	0	1	0	1	0	1	0	1	0	1	0	1	0	1	0	1	0
1	0	1	0	1	0	1	0	1	0	1	0	1	0	1	0	1	0	1	0	1	0	1	0	1	0	1	0	1	0	1	0
1	0	1	0	1	0	1	0	1	0	1	0	1	0	1	0	1	0	1	0	1	0	1	0	1	0	1	0	1	0	1	0
1	0	1	0	1	0	1	0	1	0	1	0	1	0	1	0	1	0	1	0	1	0	1	0	1	0	1	0	1	0	1	0
1	0	1	0	1	0	1	0	1	0	1	0	1	0	1	0	1	0	1	0	1	0	1	0	1	0	1	0	1	0	1	0
1	0	1	0	1	0	1	0	1	0	1	0	1	0	1	0	1	0	1	0	1	0	1	0	1	0	1	0	1	0	1	0
1	0	1	0	1	0	1	0	1	0	1	0	1	0	1	0	1	0	1	0	1	0	1	0	1	0	1	0	1	0	1	0
1	0	1	0	1	0	1	0	1	0	1	0	1	0	1	0	1	0	1	0	1	0	1	0	1	0	1	0	1	0	1	0
1	0	1	0	1	0	1	0	1	0	1	0	1	0	1	0	1	0	1	0	1	0	1	0	1	0	1	0	1	0	1	0
1	0	1	0	1	0	1	0	1	0	1	0	1	0	1	0	1	0	1	0	1	0	1	0	1	0	1	0	1	0	1	0
1	0	1	0	1	0	1	0	1	0	1	0	1	0	1	0	1	0	1	0	1	0	1	0	1	0	1	0	1	0	1	0
1	0	1	0	1	0	1	0	1	0	1	0	1	0	1	0	1	0	1	0	1	0	1	0	1	0	1	0	1	0	1	0
1	0	1	0	1	0	1	0	1	0	1	0	1	0	1	0	1	0	1	0	3	141158	1	0	1	0	1	0	1	0	1	0
1	0	1	0	1	0	1	0	1	0	1	0	1	0	1	0	1	0	1	0	1	0	1	0	1	0	1	0	1	0	1	0
1	0	1	0	1	0	1	0	1	0	1	0	1	0	1	0	1	0	1	0	1	0	1	0	1	0	3	306553	1	0	1	0
1	0	1	0	1	0	1	0	1	0	1	0	1	0	1	0	1	0	1	0	1	0	1	0	1	0	1	0	1	0	1	0
2	7569	1	0	2	7396	5	4830.4	4	24533.7	3	28104.7	4	21911.2	11	10687.7	1	0	1	0	1	0	5	99856.4	3	323496	4	261672	9	125351	16	84949.3
1	0	1	0	1	0	1	0	1	0	1	0	1	0	1	0	1	0	1	0	1	0	1	0	1	0	1	0	1	0	1	0
1	0	1	0	1	0	1	0	1	0	1	0	1	0	1	0	1	0	1	0	1	0	1	0	1	0	1	0	1	0	1	0
1	0	1	0	1	0	1	0	1	0	1	0	1	0	1	0	1	0	1	0	1	0	1	0	1	0	1	0	1	0	1	0
1	0	1	0	1	0	1	0	1	0	1	0	1	0	1	0	1	0	1	0	1	0	1	0	1	0	1	0	1	0	1	0
1	0	1	0	1	0	1	0	1	0	1	0	1	0	1	0	1	0	1	0	1	0	1	0	1	0	1	0	1	0	1	0
1	0	1	0	1	0	1	0	1	0	1	0	1	0	1	0	1	0	1	0	1	0	1	0	1	0	1	0	1	0	1	0
1	0	1	0	1	0	1	0	1	0	1	0	1	0	1	0	1	0	1	0	1	0	1	0	1	0	1	0	1	0	1	0
1	0	1	0	1	0	1	0	1	0	1	0	1	0	1	0	1	0	1	0	1	0	1	0	1	0	1	0	1	0	1	0
1	0	1	0	1	0	1	0	1	0	1	0	1	0	1	0	1	0	1	0	1	0	1	0	1	0	1	0	1	0	1	0
1	0	1	0	1	0	1	0	1	0	1	0	1	0	1	0	1	0	1	0	1	0	1	0	1	0	1	0	1	0	1	0
1	0	1	0	1	0	1	0	1	0	1	0	1	0	1	0	1	0	1	0	1	0	1	0	1	0	1	0	1	0	1	0
1	0	1	0	1	0	1	0	1	0	1	0	1	0	1	0	1	0	1	0	1	0	1	0	1	0	1	0	1	0	1	0
1	0	1	0	1	0	1	0	1	0	1	0	1	0	1	0	1	0	1	0	1	0	1	0	1	0	1	0	1	0	1	0
1	0	1	0	1	0	1	0	1	0	1	0	1	0	1	0	1	0	1	0	1	0	1	0	1	0	1	0	1	0	1	0
1	0	1	0	1	0	1	0	1	0	1	0	1	0	1	0	1	0	1	0	1	0	1	0	1	0	1	0	1	0	1	0
1	0	1	0	1	0	1	0	1	0	1	0	1	0	1	0	1	0	1	0	1	0	1	0	1	0	1	0	1	0	1	0
1	0	1	0	1	0	1	0	1	0	1	0	1	0	1	0	1	0	1	0	1	0	1	0	1	0	1	0	1	0	1	0
1	0	1	0	1	0	1	0	1	0	1	0	1	0	1	0	1	0	1	0	1	0	1	0	1	0	1	0	1	0	1	0
1	0	1	0	1	0	1	0	1	0	1	0	1	0	1	0	1	0	1	0	1	0	1	0	1	0	1	0	1	0	1	0
1	0	1	0	1	0	1	0	1	0	1	0	1	0	1	0	1	0	1	0	1	0	1	0	1	0	1	0	1	0	1	0
1	0	1	0	1	0	1	0	1	0	1	0	1	0	1	0	1	0	1	0	1	0	1	0	1	0	1	0	1	0	1	0
1	0	1	0	1	0	1	0	1	0	1	0	1	0	1	0	1	0	1	0	1	0	1	0	1	0	1	0	1	0	1	0
1	0	1	0	1	0	1	0	1	0	1	0	1	0	1	0	1	0	1	0	1	0	1	0	1	0	1	0	1	0	1	0
1	0	1	0	1	0	1	0	1	0	1	0	1	0	1	0	1	0	1	0	1	0	1	0	1	0	1	0	1	0	1	0
1	0	1	0	1	0	1	0	1	0	1	0	1	0	1	0	1	0	1	0	1	0	1	0	1	0	1	0	1	0	1	0
1	0	1	0	1	0	1	0	1	0	1	0	1	0	1	0	1	0	1	0	1	0	1	0	1	0	1	0	1	0	1	0
1	0	1	0	1	0	1	0	1	0	1	0	1	0	1	0	1	0	1	0	1	0	1	0	1	0	1	0	1	0	1	0
1	0	1	0	1	0	1	0	1	0	1	0	1	0	1	0	1	0	1	0	1	0	1	0	1	0	1	0	1	0	1	0
1	0	1	0	1	0	1	0	1	0	1	0	1	0	1	0	1	0	1	0	1	0	1	0	1	0	1	0	1	0	1	0
1	0	1	0	1	0	1	0	1	0	1	0	1	0	1	0	1	0	1	0	1	0	1	0	1	0	1	0	1	0	1	0
1	0	1	0	1	0	1	0	1	0	1	0	1	0	1	0	1	0	1	0	1	0	1	0	1	0	1	0	1	0	1	0
1	0	1	0	1	0	1	0	1	0	1	0	1	0	1	0	1	0	1	0	1	0	1	0	1	0	1	0	1	0	1	0
1	0	1	0	1	0	1	0	1	0	1	0	1	0	1	0	1	0	1	0	1	0	1	0	1	0	1	0	1	0	1	0
1	0	1	0	1	0	1	0	1	0	1	0	1	0	1	0	1	0	1	0	1	0	1	0	1	0	1	0	1	0	1	0
1	0	1	0	1	0	1	0	1	0	1	0	1	0	1	0	1	0	1	0	1	0	1	0	1	0	1	0	1	0	1	0
1	0	1	0	1	0	1	0	1	0	1	0	1	0	1	0	1	0	1	0	1	0	1	0	1	0	1	0	1	0	1	0
1	0	1	0	1	0	1	0	1	0	1	0	1	0	1	0	1	0	1	0	1	0	1	0	1	0	1	0	1	0	1	0
1	0	1	0	1	0	1	0	1	0	1	0	1	0	1	0	1	0	1	0	1	0	1	0	1	0	1	0	1	0	1	0
1	0	1	0	1	0	1	0	1	0	1	0	1	0	1	0	1	0	1	0	1	0	1	0	1	0	1	0	1	0	1	0
1	0	1	0	1	0	1	0	1	0	1	0	1	0	1	0	1	0	1	0	1	0	1	0	1	0	1	0	1	0	1	0
1	0	1	0	1	0	1	0	1	0	1	0	1	0	1	0	1	0	1	0	1	0	1	0	1	0	1	0	1	0	1	0
1	0	1	0	1	0	1	0	1	0	1	0	1	0	1	0	1	0	1	0	1	0	1	0	1	0	1	0	1	0	1	0
1	0	1	0	1	0	1	0	1	0	1	0	1	0	1	0	1	0	1	0	1	0	1	0	1	0	1	0	1	0	1	0
1	0	1	0	1	0	1	0	1	0	1	0	1	0	1	0	1	0	1	0	1	0	1	0	1	0	1	0	1	0	1	0
1	0	1	0	1	0	1	0	1	0	1	0	1	0	1	0	1	0	1	0	1	0	1	0	1	0	1	0	1	0	1	0
1	0	1	0	1	0	1	0	1	0	1	0	1	0	1	0	1	0	1	0	1	0	1	0	1	0	1	0	1	0	1	0
1	0	1	0	1	0	1	0	1	0	1	0	1	0	1	0	1	0	1	0	1	0	1	0	1	0	1	0	1	0	1	0
1	0	1	0	1	0	1	0	1	0	1	0	1	0	1	0	1	0	1	0	1	0	1	0	1	0	1	0	1	0	1	0
1	0	1	0	1	0	1	0	1	0	1	0	1	0	1	0	1	0	1	0	1	0	1	0	1	0	1	0	1	0	1	0
2	7921	2	6241	2	7921	3	5332.67	4	23992.2	4	19743.7	8	12881.6	10	11844.9	1	0	2	159201	1	0	4	118406	4	281675	4	264628	8	150899	18	76903.1
1	0	1	0	1	0	1	0	1	0	1	0	1	0	1	0	1	0	1	0	1	0	1	0	1	0	1	0	7	146142	1	0
1	0	1	0	1	0	1	0	1	0	1	0	1	0	1	0	1	0	1	0	1	0	1	0	1	0	1	0	1	0	1	0
1	0	1	0	1	0	1	0	1	0	1	0	1	0	1	0	1	0	1	0	1	0	1	0	1	0	1	0	1	0	1	0
1	0	1	0	1	0	1	0	1	0	1	0	1	0	1	0	1	0	1	0	1	0	1	0	1	0	1	0	1	0	1	0
1	0	1	0	1	0	1	0	1	0	1	0	1	0	1	0	1	0	1	0	1	0	1	0	1	0	1	0	1	0	1	0
1	0	1	0	1	0	1	0	1	0	1	0	1	0	1	0	1	0	1	0	1	0	1	0	1	0	1	0	1	0	1	0
1	0	1	0	1	0	1	0	1	0	1	0	1	0	1	0	1	0	1	0	1	0	1	0	1	0	1	0	1	0	1	0
1	0	1	0	1	0	1	0	1	0	1	0	1	0	1	0	1	0	1	0	1	0	1	0	1	0	1	0	1	0	1	0
1	0	1	0	1	0	1	0	1	0	1	0	1	0	1	0	1	0	1	0	1	0	1	0	1	0	1	0	1	0	1	0
1	0	1	0	1	0	1	0	1	0	1	0	1	0	1	0	1	0	1	0	1	0	1	0	1	0	1	0	1	0	1	0
1	0	1	0	1	0	1	0	1	0	1	0	1	0	1	0	1	0	1	0	1	0	1	0	1	0	1	0	1	0	1	0
1	0	1	0	1	0	1	0	1	0	1	0	1	0	1	0	1	0	1	0	1	0	1	0	1	0	1	0	1	0	1	0
1	0	1	0	1	0	1	0	1	0	1	0	1	0	1	0	1	0	1	0	1	0	1	0	1	0	1	0	1	0	1	0
1	0	1	0	1	0	1	0	1	0	1	0	1	0	1	0	1	0	1	0	1	0	1	0	1	0	1	0	1	0	1	0
1	0	1	0	1	0	1	0	1	0	1	0	1	0	1	0	1	0	1	0	1	0	1	0	1	0	1	0	1	0	1	0
1	0	1	0	1	0	1	0	1	0	1	0	1	0	1	0	1	0	1	0	1	0	1	0	1	0	1	0	1	0	1	0
1	0	1	0	1	0	1	0	1	0	1	0	1	0	1	0	1	0	1	0	1	0	1	0	1	0	1	0	1	0	1	0
1	0	1	0	2	7921	1	0	1	0	1	0	1	0	1	0	1	0	1	0	1	0	1	0	1	0	1	0	1	0	1	0
1	0	1	0	1	0	1	0	1	0	1	0	1	0	1	0	1	0	1	0	1	0	1	0	1	0	1	0	1	0	1	0
1	0	1	0	1	0	1	0	1	0	1	0	1	0	1	0	1	0	1	0	1	0	1	0	1	0	1	0	1	0	1	0
1	0	1	0	1	0	1	0	1	0	1	0	1	0	1	0	1	0	1	0	1	0	1	0	1	0	1	0	1	0	1	0
1	0	1	0	1	0	1	0	1	0	1	0	1	0	1	0	1	0	1	0	1	0	1	0	1	0	1	0	1	0	1	0
1	0	1	0	1	0	1	0	1	0	1	0	1	0	1	0	1	0	1	0	1	0	1	0	1	0	1	0	1	0	1	0
1	0	1	0	1	0	1	0	1	0	1	0	1	0	1	0	1	0	1	0	1	0	1	0	1	0	1	0	1	0	1	0
1	0	1	0	1	0	1	0	1	0	1	0	1	0	1	0	1	0	1	0	1	0	1	0	1	0	1	0	1	0	1	0
1	0	1	0	1	0	1	0	1	0	1	0	1	0	1	0	1	0	1	0	1	0	1	0	1	0	1	0	1	0	1	0
1	0	1	0	1	0	1	0	1	0	1	0	1	0	1	0	1	0	1	0	1	0	1	0	1	0	1	0	1	0	1	0
1	0	1	0	1	0	1	0	1	0	1	0	1	0	1	0	1	0	1	0	1	0	1	0	1	0	1	0	1	0	1	0
1	0	1	0	1	0	1	0	1	0	1	0	1	0	1	0	1	0	1	0	1	0	1	0	1	0	1	0	1	0	1	0
1	0	1	0	1	0	1	0	1	0	1	0	1	0	1	0	1	0	1	0	1	0	1	0	1	0	1	0	1	0	1	0
1	0	1	0	1	0	1	0	1	0	1	0	1	0	1	0	1	0	1	0	1	0	1	0	1	0	1	0	1	0	1	0
1	0	1	0	1	0	1	0	1	0	1	0	1	0	1	0	1	0	1	0	1	0	1	0	1	0	1	0	1	0	1	0
1	0	1	0	1	0	1	0	1	0	1	0	1	0	1	0	1	0	1	0	1	0	1	0	1	0	1	0	1	0	1	0
1	0	1	0	1	0	1	0	1	0	1	0	1	0	1	0	1	0	1	0	1	0	1	0	1	0	1	0	1	0	1	0
1	0	1	0	1	0	1	0	1	0	1	0	1	0	1	0	1	0	1	0	1	0	1	0	1	0	1	0	1	0	1	0
1	0	1	0	1	0	1	0	1	0	1	0	1	0	1	0	1	0	1	0	1	0	1	0	1	0	1	0	1	0	1	0
1	0	1	0	1	0	1	0	1	0	1	0	1	0	1	0	1	0	1	0	1	0	1	0	1	0	1	0	1	0	1	0
1	0	1	0	1	0	1	0	1	0	1	0	1	0	1	0	1	0	1	0	1	0	1	0	1	0	1	0	1	0	1	0
1	0	1	0	1	0	1	0	1	0	1	0	1	0	1	0	1	0	1	0	1	0	1	0	1	0	1	0	1	0	1	0
1	0	1	0	1	0	1	0	1	0	1	0	1	0	1	0	1	0	1	0	1	0	1	0	1	0	1	0	1	0	1	0
1	0	2	6241	1	0	1	0	1	0	1	0	1	0	1	0	1	0	1	0	1	0	1	0	1	0	1	0	1	0	1	0
1	0	1	0	1	0	1	0	1	0	1	0	1	0	1	0	1	0	1	0	1	0	1	0	1	0	1	0	1	0	1	0
1	0	1	0	1	0	1	0	1	0	1	0	1	0	1	0	1	0	2	159201	1	0	1	0	1	0	1	0	1	0	1	0
1	0	1	0	1	0	1	0	1	0	1	0	1	0	1	0	1	0	1	0	1	0	1	0	1	0	1	0	1	0	1	0
1	0	1	0	1	0	1	0	1	0	1	0	1	0	1	0	1	0	1	0	1	0	1	0	1	0	1	0	1	0	1	0
1	0	1	0	1	0	1	0	1	0	1	0	1	0	1	0	1	0	1	0	1	0	1	0	1	0	1	0	1	0	1	0
1	0	1	0	1	0	1	0	1	0	1	0	1	0	1	0	1	0	1	0	1	0	1	0	4	281675	1	0	1	0	1	0
1	0	1	0	1	0	1	0	1	0	1	0	1	0	1	0	1	0	1	0	1	0	1	0	1	0	1	0	1	0	1	0
1	0	1	0	1	0	1	0	1	0	1	0	1	0	1	0	1	0	1	0	1	0	1	0	1	0	1	0	1	0	1	0
1	0	2	6724	2	7744	4	5462.5	4	23464.7	3	28322.7	8	13653.1	11	10300.3	1	0	1	0	2	159201	5	98911.6	3	328328	5	223274	10	119471	17	79014.6
1	0	1	0	1	0	1	0	1	0	1	0	1	0	1	0	1	0	1	0	1	0	1	0	1	0	1	0	1	0	1	0
1	0	1	0	1	0	1	0	1	0	1	0	1	0	1	0	1	0	1	0	1	0	1	0	1	0	1	0	1	0	1	0
1	0	1	0	1	0	1	0	1	0	1	0	1	0	1	0	1	0	1	0	1	0	1	0	1	0	1	0	1	0	1	0
1	0	1	0	1	0	1	0	1	0	1	0	1	0	1	0	1	0	1	0	1	0	1	0	1	0	1	0	1	0	1	0
1	0	1	0	1	0	1	0	1	0	1	0	1	0	1	0	1	0	1	0	1	0	1	0	1	0	1	0	1	0	1	0
1	0	1	0	1	0	1	0	1	0	1	0	1	0	1	0	1	0	1	0	1	0	1	0	1	0	1	0	1	0	1	0
1	0	1	0	1	0	1	0	1	0	1	0	1	0	1	0	1	0	1	0	1	0	1	0	1	0	1	0	1	0	1	0
1	0	1	0	1	0	1	0	1	0	1	0	1	0	1	0	1	0	1	0	1	0	1	0	1	0	1	0	1	0	1	0
1	0	1	0	1	0	1	0	1	0	1	0	1	0	1	0	1	0	1	0	1	0	1	0	1	0	1	0	1	0	1	0
1	0	1	0	1	0	1	0	1	0	1	0	1	0	1	0	1	0	1	0	1	0	1	0	1	0	1	0	1	0	1	0
1	0	1	0	1	0	1	0	1	0	1	0	1	0	1	0	1	0	1	0	1	0	1	0	1	0	1	0	1	0	1	0
1	0	1	0	1	0	1	0	1	0	1	0	1	0	1	0	1	0	1	0	1	0	1	0	1	0	1	0	1	0	1	0
1	0	1	0	1	0	1	0	1	0	1	0	1	0	1	0	1	0	1	0	1	0	1	0	1	0	1	0	1	0	1	0
1	0	1	0	1	0	1	0	1	0	1	0	1	0	1	0	1	0	1	0	1	0	1	0	1	0	1	0	1	0	1	0
1	0	1	0	1	0	1	0	1	0	1	0	1	0	1	0	1	0	1	0	1	0	1	0	1	0	1	0	1	0	1	0
1	0	1	0	1	0	1	0	1	0	1	0	1	0	1	0	1	0	1	0	1	0	1	0	1	0	1	0	1	0	1	0
1	0	1	0	1	0	1	0	1	0	1	0	1	0	1	0	1	0	1	0	1	0	1	0	1	0	1	0	1	0	1	0
1	0	1	0	1	0	1	0	1	0	1	0	1	0	1	0	1	0	1	0	1	0	1	0	1	0	1	0	1	0	1	0
1	0	1	0	1	0	1	0	1	0	1	0	1	0	1	0	1	0	1	0	1	0	1	0	1	0	1	0	1	0	1	0
1	0	1	0	1	0	1	0	1	0	1	0	1	0	1	0	1	0	1	0	1	0	1	0	1	0	1	0	1	0	1	0
1	0	1	0	1	0	1	0	1	0	1	0	1	0	1	0	1	0	1	0	1	0	1	0	1	0	1	0	1	0	1	0
1	0	1	0	1	0	1	0	1	0	1	0	1	0	1	0	1	0	1	0	1	0	1	0	1	0	1	0	1	0	1	0
1	0	1	0	1	0	1	0	1	0	1	0	1	0	1	0	1	0	1	0	1	0	1	0	1	0	1	0	1	0	1	0
1	0	1	0	1	0	1	0	1	0	1	0	1	0	1	0	1	0	1	0	1	0	1	0	1	0	1	0	1	0	1	0
1	0	1	0	1	0	1	0	1	0	1	0	1	0	1	0	1	0	1	0	1	0	1	0	1	0	1	0	1	0	1	0
1	0	1	0	1	0	1	0	1	0	1	0	1	0	1	0	1	0	1	0	1	0	1	0	1	0	1	0	1	0	1	0
1	0	1	0	1	0	1	0	1	0	1	0	1	0	1	0	1	0	1	0	1	0	1	0	1	0	1	0	1	0	1	0
1	0	1	0	1	0	1	0	1	0	1	0	1	0	1	0	1	0	1	0	1	0	1	0	1	0	1	0	1	0	1	0
1	0	1	0	2	7744	1	0	1	0	1	0	1	0	1	0	1	0	1	0	1	0	1	0	1	0	1	0	1	0	1	0
1	0	1	0	1	0	1	0	1	0	1	0	1	0	1	0	1	0	1	0	1	0	1	0	1	0	1	0	1	0	1	0
1	0	1	0	1	0	1	0	1	0	1	0	1	0	1	0	1	0	1	0	1	0	1	0	1	0	1	0	1	0	1	0
1	0	1	0	1	0	1	0	1	0	1	0	1	0	1	0	1	0	1	0	1	0	1	0	1	0	1	0	1	0	1	0
1	0	1	0	1	0	1	0	1	0	1	0	1	0	1	0	1	0	1	0	1	0	1	0	1	0	1	0	1	0	1	0
1	0	1	0	1	0	1	0	1	0	1	0	1	0	1	0	1	0	1	0	1	0	1	0	1	0	1	0	1	0	1	0
1	0	1	0	1	0	1	0	1	0	1	0	1	0	1	0	1	0	1	0	1	0	1	0	1	0	1	0	1	0	1	0
1	0	1	0	1	0	1	0	1	0	1	0	1	0	1	0	1	0	1	0	1	0	1	0	1	0	1	0	1	0	1	0
1	0	1	0	1	0	1	0	1	0	1	0	1	0	1	0	1	0	1	0	1	0	1	0	1	0	1	0	1	0	1	0
1	0	1	0	1	0	1	0	1	0	1	0	1	0	1	0	1	0	1	0	1	0	1	0	1	0	1	0	1	0	1	0
1	0	1	0	1	0	1	0	1	0	1	0	1	0	1	0	1	0	1	0	1	0	1	0	1	0	1	0	1	0	1	0
1	0	1	0	1	0	1	0	1	0	1	0	1	0	1	0	1	0	1	0	1	0	1	0	1	0	1	0	1	0	1	0
1	0	1	0	1	0	1	0	1	0	1	0	1	0	1	0	1	0	1	0	1	0	1	0	1	0	1	0	1	0	1	0
1	0	1	0	1	0	1	0	1	0	1	0	1	0	1	0	1	0	1	0	1	0	1	0	1	0	1	0	1	0	1	0
1	0	1	0	1	0	1	0	1	0	1	0	1	0	1	0	1	0	1	0	1	0	1	0	1	0	1	0	1	0	1	0
1	0	1	0	1	0	1	0	1	0	1	0	1	0	1	0	1	0	1	0	1	0	1	0	1	0	1	0	1	0	1	0
1	0	1	0	1	0	1	0	1	0	1	0	1	0	1	0	1	0	1	0	1	0	1	0	1	0	1	0	1	0	1	0
1	0	1	0	1	0	1	0	1	0	1	0	1	0	1	0	1	0	1	0	1	0	1	0	1	0	1	0	1	0	1	0
1	0	1	0	1	0	1	0	1	0	3	28322.7	1	0	1	0	1	0	1	0	1	0	1	0	1	0	1	0	1	0	1	0
1	0	1	0	1	0	1	0	1	0	1	0	1	0	1	0	1	0	1	0	1	0	1	0	1	0	1	0	1	0	1	0
1	0	1	0	1	0	1	0	1	0	1	0	1	0	1	0	1	0	1	0	1	0	1	0	1	0	1	0	1	0	1	0
2	7744	3	5904.22	2	7744	3	6384.67	4	23987.2	3	25316.7	7	14459.1	10	11773	1	0	1	0	1	0	4	114470	5	241572	6	188201	7	152907	23	57564.7
1	0	1	0	1	0	1	0	1	0	1	0	1	0	1	0	1	0	1	0	1	0	1	0	1	0	1	0	1	0	1	0
1	0	1	0	1	0	1	0	1	0	1	0	1	0	1	0	1	0	1	0	1	0	1	0	1	0	1	0	1	0	1	0
1	0	1	0	1	0	1	0	1	0	1	0	1	0	1	0	1	0	1	0	1	0	1	0	1	0	1	0	1	0	1	0
1	0	1	0	1	0	1	0	1	0	1	0	1	0	1	0	1	0	1	0	1	0	1	0	1	0	1	0	1	0	1	0
1	0	1	0	1	0	1	0	1	0	1	0	1	0	1	0	1	0	1	0	1	0	1	0	1	0	1	0	1	0	1	0
1	0	1	0	1	0	1	0	1	0	1	0	1	0	1	0	1	0	1	0	1	0	1	0	1	0	1	0	1	0	1	0
1	0	1	0	1	0	1	0	1	0	1	0	1	0	1	0	1	0	1	0	1	0	1	0	1	0	1	0	1	0	1	0
1	0	1	0	1	0	1	0	1	0	1	0	1	0	1	0	1	0	1	0	1	0	1	0	1	0	1	0	1	0	1	0
1	0	1	0	1	0	1	0	1	0	1	0	1	0	1	0	1	0	1	0	1	0	1	0	1	0	1	0	1	0	1	0
1	0	1	0	1	0	1	0	1	0	1	0	1	0	1	0	1	0	1	0	1	0	1	0	1	0	1	0	1	0	1	0
1	0	1	0	1	0	1	0	1	0	1	0	1	0	1	0	1	0	1	0	1	0	1	0	1	0	1	0	1	0	1	0
1	0	1	0	1	0	1	0	1	0	1	0	1	0	1	0	1	0	1	0	1	0	1	0	1	0	1	0	1	0	1	0
1	0	1	0	1	0	1	0	1	0	1	0	1	0	1	0	1	0	1	0	1	0	1	0	1	0	1	0	1	0	1	0
1	0	1	0	1	0	1	0	1	0	1	0	1	0	1	0	1	0	1	0	1	0	1	0	1	0	1	0	1	0	1	0
1	0	1	0	1	0	1	0	1	0	1	0	1	0	1	0	1	0	1	0	1	0	1	0	1	0	1	0	1	0	1	0
1	0	1	0	1	0	1	0	1	0	1	0	1	0	1	0	1	0	1	0	1	0	1	0	1	0	1	0	1	0	1	0
1	0	1	0	1	0	1	0	1	0	1	0	1	0	1	0	1	0	1	0	1	0	1	0	1	0	1	0	1	0	1	0
1	0	1	0	1	0	1	0	1	0	1	0	1	0	1	0	1	0	1	0	1	0	1	0	1	0	1	0	1	0	1	0
1	0	1	0	1	0	1	0	1	0	1	0	1	0	1	0	1	0	1	0	1	0	1	0	1	0	1	0	1	0	1	0
1	0	1	0	1	0	1	0	1	0	1	0	1	0	1	0	1	0	1	0	1	0	1	0	1	0	1	0	1	0	1	0
1	0	1	0	1	0	1	0	1	0	1	0	1	0	1	0	1	0	1	0	1	0	1	0	1	0	1	0	1	0	1	0
1	0	1	0	1	0	1	0	1	0	1	0	1	0	1	0	1	0	1	0	1	0	1	0	1	0	1	0	1	0	1	0
1	0	1	0	1	0	1	0	1	0	1	0	1	0	1	0	1	0	1	0	1	0	1	0	1	0	1	0	1	0	1	0
1	0	1	0	1	0	1	0	1	0	1	0	1	0	1	0	1	0	1	0	1	0	1	0	1	0	1	0	1	0	1	0
1	0	1	0	1	0	1	0	1	0	1	0	1	0	1	0	1	0	1	0	1	0	1	0	1	0	1	0	1	0	1	0
1	0	1	0	1	0	1	0	1	0	1	0	1	0	1	0	1	0	1	0	1	0	1	0	1	0	1	0	1	0	1	0
1	0	1	0	1	0	1	0	1	0	1	0	1	0	1	0	1	0	1	0	1	0	1	0	1	0	1	0	1	0	1	0
1	0	1	0	1	0	1	0	1	0	1	0	1	0	1	0	1	0	1	0	1	0	1	0	1	0	1	0	1	0	1	0
1	0	1	0	1	0	1	0	1	0	1	0	1	0	1	0	1	0	1	0	1	0	1	0	1	0	1	0	1	0	1	0
1	0	1	0	1	0	1	0	1	0	1	0	1	0	1	0	1	0	1	0	1	0	1	0	1	0	1	0	1	0	1	0
1	0	1	0	1	0	1	0	1	0	1	0	1	0	1	0	1	0	1	0	1	0	1	0	1	0	1	0	1	0	1	0
1	0	1	0	1	0	1	0	1	0	1	0	1	0	1	0	1	0	1	0	1	0	1	0	1	0	1	0	1	0	1	0
1	0	1	0	1	0	1	0	1	0	1	0	1	0	1	0	1	0	1	0	1	0	1	0	1	0	1	0	1	0	1	0
1	0	1	0	1	0	1	0	1	0	1	0	1	0	1	0	1	0	1	0	1	0	1	0	1	0	1	0	1	0	1	0
1	0	1	0	1	0	1	0	1	0	1	0	1	0	1	0	1	0	1	0	1	0	1	0	1	0	1	0	1	0	1	0
1	0	1	0	1	0	1	0	1	0	1	0	1	0	1	0	1	0	1	0	1	0	1	0	1	0	1	0	1	0	1	0
1	0	1	0	1	0	1	0	1	0	1	0	1	0	1	0	1	0	1	0	1	0	1	0	1	0	1	0	1	0	1	0
1	0	1	0	1	0	1	0	1	0	1	0	1	0	1	0	1	0	1	0	1	0	1	0	1	0	1	0	1	0	1	0
1	0	1	0	1	0	1	0	1	0	1	0	1	0	1	0	1	0	1	0	1	0	1	0	1	0	1	0	1	0	1	0
1	0	1	0	1	0	1	0	1	0	1	0	1	0	1	0	1	0	1	0	1	0	1	0	1	0	1	0	1	0	1	0
1	0	1	0	1	0	1	0	1	0	1	0	1	0	1	0	1	0	1	0	1	0	1	0	1	0	1	0	1	0	1	0
1	0	1	0	1	0	1	0	1	0	1	0	1	0	1	0	1	0	1	0	1	0	1	0	1	0	1	0	1	0	1	0
1	0	1	0	1	0	1	0	1	0	1	0	1	0	1	0	1	0	1	0	1	0	1	0	1	0	1	0	1	0	1	0
1	0	1	0	1	0	1	0	1	0	1	0	1	0	1	0	1	0	1	0	1	0	1	0	1	0	1	0	1	0	1	0
1	0	1	0	1	0	1	0	1	0	1	0	1	0	1	0	1	0	1	0	1	0	1	0	1	0	1	0	1	0	1	0
1	0	1	0	1	0	1	0	1	0	1	0	1	0	1	0	1	0	1	0	1	0	1	0	1	0	1	0	1	0	1	0
1	0	1	0	1	0	1	0	1	0	1	0	1	0	1	0	1	0	1	0	1	0	1	0	1	0	1	0	1	0	1	0
1	0	1	0	1	0	1	0	1	0	1	0	1	0	1	0	1	0	1	0	1	0	1	0	1	0	1	0	1	0	1	0
1	0	1	0	1	0	1	0	1	0	1	0	1	0	1	0	1	0	1	0	1	0	1	0	1	0	1	0	1	0	1	0
2	7744	3	5904.22	2	6561	5	4830.4	4	24530.7	4	23813.7	7	13590.2	10	11063.2	1	0	1	0	1	0	4	115252	4	278622	5	222787	8	124899	32	40210.6
1	0	1	0	1	0	1	0	1	0	1	0	1	0	1	0	1	0	1	0	1	0	1	0	1	0	1	0	1	0	1	0
1	0	1	0	1	0	1	0	1	0	1	0	1	0	1	0	1	0	1	0	1	0	1	0	1	0	1	0	1	0	1	0
1	0	1	0	1	0	1	0	1	0	1	0	1	0	1	0	1	0	1	0	1	0	1	0	1	0	1	0	1	0	1	0
1	0	1	0	1	0	1	0	1	0	1	0	1	0	1	0	1	0	1	0	1	0	1	0	1	0	1	0	1	0	1	0
1	0	1	0	1	0	1	0	1	0	1	0	1	0	1	0	1	0	1	0	1	0	1	0	1	0	1	0	1	0	1	0
1	0	1	0	1	0	1	0	1	0	1	0	1	0	1	0	1	0	1	0	1	0	1	0	1	0	1	0	1	0	1	0
1	0	1	0	1	0	1	0	1	0	1	0	1	0	1	0	1	0	1	0	1	0	1	0	1	0	1	0	1	0	1	0
1	0	1	0	1	0	1	0	1	0	1	0	1	0	1	0	1	0	1	0	1	0	1	0	1	0	1	0	1	0	1	0
1	0	1	0	1	0	1	0	1	0	1	0	1	0	1	0	1	0	1	0	1	0	1	0	1	0	1	0	1	0	1	0
1	0	1	0	1	0	1	0	1	0	1	0	1	0	1	0	1	0	1	0	1	0	1	0	1	0	1	0	1	0	1	0
1	0	1	0	1	0	1	0	1	0	1	0	1	0	1	0	1	0	1	0	1	0	1	0	1	0	1	0	1	0	1	0
1	0	1	0	1	0	1	0	1	0	1	0	1	0	1	0	1	0	1	0	1	0	1	0	1	0	1	0	1	0	1	0
1	0	1	0	1	0	1	0	1	0	1	0	1	0	1	0	1	0	1	0	1	0	1	0	1	0	1	0	1	0	1	0
1	0	1	0	1	0	1	0	1	0	1	0	1	0	1	0	1	0	1	0	1	0	1	0	1	0	1	0	1	0	1	0
1	0	1	0	1	0	1	0	1	0	1	0	1	0	1	0	1	0	1	0	1	0	1	0	1	0	1	0	1	0	1	0
1	0	1	0	1	0	1	0	1	0	1	0	1	0	1	0	1	0	1	0	1	0	1	0	1	0	1	0	1	0	1	0
1	0	1	0	1	0	1	0	1	0	1	0	1	0	1	0	1	0	1	0	1	0	1	0	1	0	1	0	1	0	1	0
1	0	1	0	1	0	1	0	1	0	1	0	1	0	1	0	1	0	1	0	1	0	1	0	1	0	1	0	1	0	1	0
1	0	1	0	1	0	1	0	1	0	1	0	1	0	1	0	1	0	1	0	1	0	1	0	1	0	1	0	1	0	1	0
1	0	1	0	1	0	1	0	1	0	1	0	1	0	1	0	1	0	1	0	1	0	1	0	1	0	1	0	1	0	1	0
1	0	1	0	1	0	1	0	1	0	1	0	1	0	1	0	1	0	1	0	1	0	1	0	1	0	1	0	1	0	1	0
1	0	1	0	1	0	1	0	1	0	1	0	1	0	1	0	1	0	1	0	1	0	1	0	1	0	1	0	1	0	1	0
1	0	1	0	1	0	1	0	1	0	1	0	1	0	1	0	1	0	1	0	1	0	1	0	1	0	1	0	1	0	1	0
1	0	1	0	1	0	1	0	1	0	1	0	1	0	1	0	1	0	1	0	1	0	1	0	1	0	1	0	1	0	1	0
1	0	1	0	1	0	1	0	1	0	1	0	1	0	1	0	1	0	1	0	1	0	1	0	1	0	1	0	1	0	1	0
1	0	1	0	1	0	1	0	1	0	1	0	1	0	1	0	1	0	1	0	1	0	1	0	1	0	1	0	1	0	1	0
1	0	1	0	1	0	1	0	1	0	1	0	1	0	1	0	1	0	1	0	1	0	1	0	1	0	1	0	1	0	1	0
1	0	1	0	1	0	1	0	1	0	1	0	1	0	1	0	1	0	1	0	1	0	1	0	1	0	1	0	1	0	1	0
1	0	1	0	1	0	1	0	1	0	1	0	1	0	1	0	1	0	1	0	1	0	1	0	1	0	1	0	1	0	1	0
1	0	1	0	1	0	1	0	1	0	1	0	1	0	1	0	1	0	1	0	1	0	1	0	1	0	1	0	1	0	1	0
1	0	1	0	1	0	1	0	1	0	1	0	1	0	1	0	1	0	1	0	1	0	1	0	1	0	1	0	1	0	1	0
1	0	1	0	1	0	1	0	1	0	1	0	1	0	1	0	1	0	1	0	1	0	1	0	1	0	1	0	1	0	1	0
1	0	1	0	1	0	1	0	1	0	1	0	1	0	1	0	1	0	1	0	1	0	1	0	1	0	1	0	1	0	1	0
1	0	1	0	1	0	1	0	1	0	1	0	1	0	1	0	1	0	1	0	1	0	1	0	1	0	1	0	1	0	1	0
1	0	1	0	1	0	1	0	1	0	1	0	1	0	1	0	1	0	1	0	1	0	1	0	1	0	1	0	1	0	1	0
1	0	1	0	1	0	1	0	1	0	1	0	1	0	1	0	1	0	1	0	1	0	1	0	1	0	1	0	1	0	1	0
1	0	1	0	1	0	1	0	1	0	1	0	1	0	1	0	1	0	1	0	1	0	1	0	1	0	1	0	1	0	1	0
1	0	1	0	1	0	1	0	1	0	1	0	1	0	1	0	1	0	1	0	1	0	1	0	1	0	1	0	1	0	1	0
1	0	1	0	1	0	1	0	1	0	1	0	1	0	1	0	1	0	1	0	1	0	1	0	1	0	1	0	1	0	1	0
1	0	1	0	1	0	1	0	1	0	1	0	1	0	1	0	1	0	1	0	1	0	1	0	1	0	1	0	1	0	1	0
1	0	1	0	1	0	1	0	1	0	1	0	1	0	1	0	1	0	1	0	1	0	1	0	1	0	1	0	1	0	1	0
1	0	1	0	1	0	1	0	1	0	1	0	1	0	1	0	1	0	1	0	1	0	1	0	1	0	1	0	1	0	1	0
1	0	1	0	1	0	1	0	1	0	1	0	1	0	1	0	1	0	1	0	1	0	1	0	1	0	1	0	1	0	1	0
1	0	1	0	1	0	1	0	1	0	1	0	1	0	1	0	1	0	1	0	1	0	1	0	1	0	1	0	1	0	1	0
1	0	1	0	1	0	1	0	1	0	1	0	1	0	1	0	1	0	1	0	1	0	1	0	1	0	1	0	1	0	1	0
1	0	1	0	1	0	1	0	1	0	1	0	1	0	1	0	1	0	1	0	1	0	1	0	1	0	1	0	1	0	1	0
1	0	1	0	1	0	1	0	1	0	1	0	1	0	1	0	1	0	1	0	1	0	1	0	1	0	1	0	1	0	1	0
1	0	1	0	1	0	1	0	1	0	1	0	1	0	1	0	1	0	1	0	1	0	1	0	1	0	1	0	1	0	1	0
1	0	1	0	1	0	1	0	1	0	1	0	1	0	1	0	2	157609	1	0	1	0	1	0	1	0	1	0	1	0	1	0
2	7921	2	6241	2	7396	4	5464	5	21170.8	3	26482.7	8	11871.9	11	10174.3	1	0	1	0	2	159201	4	113300	4	276798	6	192479	10	114394	19	72835.1
1	0	1	0	1	0	1	0	1	0	1	0	1	0	1	0	1	0	1	0	1	0	1	0	1	0	1	0	1	0	1	0
1	0	1	0	1	0	1	0	1	0	1	0	1	0	1	0	1	0	1	0	1	0	1	0	1	0	1	0	1	0	1	0
1	0	1	0	1	0	1	0	1	0	1	0	1	0	1	0	1	0	1	0	1	0	1	0	1	0	1	0	1	0	1	0
1	0	1	0	1	0	1	0	1	0	1	0	1	0	1	0	2	157609	1	0	1	0	1	0	1	0	1	0	1	0	1	0
1	0	1	0	1	0	1	0	1	0	1	0	1	0	1	0	1	0	1	0	1	0	1	0	1	0	1	0	1	0	1	0
1	0	1	0	1	0	1	0	1	0	1	0	1	0	1	0	1	0	1	0	1	0	1	0	1	0	1	0	1	0	1	0
1	0	1	0	1	0	1	0	1	0	1	0	1	0	1	0	1	0	1	0	1	0	1	0	1	0	1	0	1	0	1	0
1	0	1	0	1	0	1	0	1	0	1	0	1	0	1	0	1	0	1	0	1	0	1	0	1	0	1	0	1	0	1	0
1	0	1	0	1	0	1	0	1	0	1	0	1	0	1	0	1	0	1	0	1	0	1	0	1	0	1	0	1	0	1	0
1	0	1	0	1	0	1	0	1	0	1	0	1	0	1	0	1	0	1	0	1	0	1	0	1	0	1	0	1	0	1	0
1	0	1	0	1	0	1	0	1	0	1	0	1	0	1	0	1	0	1	0	1	0	1	0	1	0	1	0	1	0	1	0
1	0	1	0	1	0	1	0	1	0	1	0	1	0	1	0	1	0	1	0	1	0	1	0	1	0	1	0	1	0	1	0
1	0	1	0	1	0	1	0	1	0	1	0	1	0	1	0	1	0	1	0	1	0	1	0	1	0	1	0	1	0	1	0
1	0	1	0	1	0	1	0	1	0	1	0	1	0	1	0	1	0	1	0	1	0	1	0	1	0	1	0	1	0	1	0
1	0	1	0	1	0	1	0	1	0	1	0	1	0	1	0	1	0	1	0	1	0	1	0	1	0	1	0	1	0	1	0
1	0	1	0	1	0	1	0	1	0	1	0	1	0	1	0	1	0	1	0	1	0	1	0	1	0	1	0	1	0	1	0
1	0	1	0	1	0	1	0	1	0	1	0	1	0	1	0	1	0	1	0	1	0	1	0	1	0	1	0	1	0	1	0
1	0	1	0	1	0	1	0	1	0	1	0	1	0	1	0	1	0	1	0	1	0	1	0	1	0	1	0	1	0	1	0
1	0	1	0	1	0	1	0	1	0	1	0	1	0	1	0	1	0	1	0	1	0	1	0	1	0	1	0	1	0	1	0
1	0	1	0	1	0	1	0	1	0	1	0	1	0	1	0	1	0	1	0	1	0	1	0	1	0	1	0	1	0	1	0
1	0	1	0	1	0	1	0	1	0	1	0	1	0	1	0	1	0	1	0	1	0	1	0	1	0	1	0	1	0	1	0
1	0	1	0	1	0	1	0	1	0	1	0	1	0	1	0	1	0	1	0	1	0	1	0	1	0	1	0	1	0	1	0
1	0	1	0	1	0	1	0	1	0	1	0	1	0	1	0	1	0	1	0	1	0	1	0	1	0	1	0	1	0	1	0
1	0	1	0	1	0	1	0	1	0	1	0	1	0	1	0	1	0	1	0	1	0	1	0	1	0	1	0	1	0	1	0
1	0	1	0	1	0	1	0	1	0	1	0	1	0	1	0	1	0	1	0	1	0	1	0	1	0	1	0	1	0	1	0
1	0	1	0	1	0	1	0	1	0	1	0	1	0	1	0	1	0	1	0	1	0	1	0	1	0	1	0	1	0	1	0
1	0	1	0	1	0	1	0	1	0	1	0	1	0	1	0	1	0	1	0	1	0	1	0	1	0	1	0	1	0	1	0
1	0	1	0	1	0	1	0	1	0	1	0	1	0	1	0	1	0	1	0	1	0	1	0	1	0	1	0	1	0	1	0
1	0	1	0	1	0	1	0	1	0	1	0	1	0	1	0	1	0	1	0	1	0	1	0	1	0	1	0	1	0	1	0
1	0	1	0	1	0	1	0	1	0	1	0	1	0	1	0	1	0	1	0	1	0	1	0	1	0	1	0	1	0	1	0
1	0	1	0	1	0	1	0	1	0	1	0	1	0	1	0	1	0	1	0	1	0	1	0	1	0	1	0	1	0	1	0
1	0	1	0	1	0	1	0	1	0	1	0	1	0	1	0	1	0	1	0	1	0	1	0	1	0	1	0	1	0	1	0
1	0	1	0	1	0	1	0	1	0	1	0	1	0	1	0	1	0	1	0	1	0	1	0	1	0	1	0	1	0	1	0
1	0	1	0	1	0	1	0	1	0	1	0	1	0	1	0	1	0	1	0	1	0	1	0	1	0	1	0	1	0	1	0
1	0	1	0	1	0	1	0	1	0	1	0	1	0	1	0	1	0	1	0	1	0	1	0	1	0	1	0	1	0	1	0
1	0	1	0	1	0	1	0	1	0	1	0	1	0	1	0	1	0	1	0	1	0	1	0	1	0	1	0	1	0	1	0
1	0	1	0	1	0	1	0	1	0	1	0	1	0	1	0	1	0	1	0	1	0	1	0	1	0	1	0	1	0	1	0
1	0	1	0	1	0	1	0	1	0	1	0	1	0	1	0	1	0	1	0	1	0	1	0	1	0	1	0	1	0	1	0
1	0	1	0	1	0	1	0	1	0	1	0	1	0	1	0	1	0	1	0	1	0	1	0	1	0	1	0	1	0	1	0
1	0	1	0	1	0	1	0	1	0	1	0	1	0	1	0	1	0	1	0	1	0	1	0	1	0	1	0	1	0	1	0
1	0	1	0	1	0	1	0	1	0	1	0	1	0	1	0	1	0	1	0	1	0	1	0	1	0	1	0	1	0	1	0
1	0	1	0	1	0	1	0	1	0	1	0	1	0	1	0	1	0	1	0	1	0	1	0	1	0	1	0	1	0	1	0
1	0	1	0	1	0	1	0	1	0	1	0	1	0	1	0	1	0	1	0	1	0	1	0	1	0	1	0	1	0	1	0
1	0	1	0	1	0	1	0	1	0	1	0	1	0	1	0	1	0	1	0	1	0	1	0	1	0	1	0	1	0	1	0
1	0	1	0	1	0	1	0	1	0	1	0	1	0	1	0	1	0	1	0	1	0	1	0	1	0	1	0	1	0	1	0
1	0	1	0	1	0	1	0	1	0	1	0	1	0	1	0	1	0	1	0	1	0	1	0	1	0	1	0	1	0	1	0
1	0	1	0	1	0	1	0	1	0	1	0	1	0	1	0	1	0	1	0	1	0	1	0	1	0	1	0	1	0	1	0
1	0	1	0	1	0	1	0	1	0	1	0	1	0	1	0	1	0	1	0	1	0	1	0	1	0	1	0	1	0	1	0
1	0	1	0	1	0	1	0	1	0	1	0	1	0	1	0	1	0	1	0	1	0	1	0	1	0	1	0	1	0	1	0
2	7569	2	6561	3	6962	5	4693.6	6	18064.6	3	27850.7	6	16544.2	9	11659.8	1	0	1	0	1	0	5	100173	5	239611	4	257561	9	122940	16	84499.3
1	0	1	0	1	0	1	0	1	0	2	22350.2	1	0	1	0	1	0	1	0	1	0	1	0	1	0	1	0	1	0	1	0
1	0	1	0	1	0	1	0	1	0	1	0	1	0	1	0	1	0	1	0	1	0	1	0	1	0	1	0	1	0	1	0
1	0	1	0	1	0	1	0	1	0	1	0	1	0	1	0	1	0	1	0	1	0	1	0	1	0	1	0	1	0	1	0
1	0	1	0	1	0	1	0	1	0	1	0	1	0	1	0	1	0	1	0	1	0	1	0	1	0	1	0	1	0	1	0
1	0	1	0	1	0	1	0	1	0	1	0	1	0	1	0	1	0	1	0	1	0	1	0	1	0	1	0	1	0	1	0
1	0	1	0	1	0	1	0	1	0	1	0	1	0	1	0	1	0	1	0	1	0	1	0	1	0	1	0	1	0	1	0
1	0	1	0	1	0	1	0	1	0	1	0	1	0	1	0	1	0	1	0	1	0	1	0	1	0	1	0	1	0	1	0
1	0	1	0	1	0	1	0	1	0	1	0	1	0	1	0	1	0	1	0	1	0	1	0	1	0	1	0	1	0	1	0
1	0	1	0	1	0	1	0	1	0	1	0	1	0	1	0	1	0	1	0	1	0	1	0	1	0	1	0	1	0	1	0
1	0	1	0	1	0	1	0	1	0	1	0	1	0	1	0	1	0	1	0	1	0	1	0	1	0	1	0	1	0	1	0
1	0	1	0	1	0	1	0	1	0	1	0	1	0	1	0	1	0	1	0	1	0	1	0	1	0	1	0	1	0	1	0
1	0	1	0	1	0	1	0	1	0	1	0	1	0	1	0	1	0	1	0	1	0	1	0	1	0	1	0	1	0	1	0
1	0	1	0	1	0	1	0	1	0	1	0	1	0	1	0	1	0	1	0	1	0	1	0	1	0	1	0	1	0	1	0
1	0	1	0	1	0	1	0	1	0	1	0	1	0	1	0	1	0	1	0	1	0	1	0	1	0	1	0	1	0	1	0
1	0	1	0	1	0	1	0	1	0	1	0	1	0	1	0	1	0	1	0	1	0	1	0	1	0	1	0	1	0	1	0
1	0	1	0	1	0	1	0	1	0	1	0	1	0	1	0	1	0	1	0	1	0	1	0	1	0	1	0	1	0	1	0
1	0	1	0	1	0	1	0	1	0	1	0	1	0	1	0	1	0	1	0	1	0	1	0	1	0	1	0	1	0	1	0
1	0	1	0	1	0	1	0	1	0	1	0	1	0	1	0	1	0	1	0	1	0	1	0	1	0	1	0	1	0	1	0
1	0	1	0	1	0	1	0	1	0	1	0	1	0	1	0	1	0	1	0	1	0	1	0	1	0	1	0	1	0	1	0
1	0	1	0	1	0	1	0	1	0	1	0	1	0	1	0	1	0	1	0	1	0	1	0	1	0	1	0	1	0	1	0
1	0	1	0	1	0	1	0	1	0	1	0	1	0	1	0	1	0	1	0	1	0	1	0	1	0	1	0	1	0	1	0
1	0	1	0	1	0	1	0	1	0	1	0	1	0	1	0	1	0	1	0	1	0	1	0	1	0	1	0	1	0	1	0
1	0	1	0	1	0	1	0	1	0	1	0	1	0	1	0	1	0	1	0	1	0	1	0	1	0	1	0	1	0	1	0
1	0	1	0	1	0	1	0	1	0	1	0	1	0	1	0	1	0	1	0	1	0	1	0	1	0	1	0	1	0	1	0
1	0	2	6561	3	6962	1	0	1	0	1	0	1	0	1	0	1	0	1	0	1	0	1	0	1	0	1	0	1	0	1	0
1	0	1	0	1	0	1	0	1	0	1	0	1	0	1	0	1	0	1	0	1	0	1	0	1	0	1	0	1	0	1	0
1	0	1	0	1	0	1	0	1	0	1	0	1	0	1	0	1	0	1	0	1	0	1	0	1	0	1	0	1	0	1	0
1	0	1	0	1	0	1	0	1	0	1	0	1	0	1	0	1	0	1	0	1	0	1	0	1	0	1	0	1	0	1	0
1	0	1	0	1	0	1	0	1	0	1	0	1	0	1	0	1	0	1	0	1	0	1	0	1	0	1	0	1	0	1	0
1	0	1	0	1	0	1	0	1	0	1	0	1	0	1	0	1	0	1	0	1	0	1	0	1	0	1	0	1	0	1	0
1	0	1	0	1	0	1	0	1	0	1	0	1	0	1	0	1	0	1	0	1	0	1	0	1	0	1	0	1	0	1	0
1	0	1	0	1	0	1	0	1	0	1	0	1	0	1	0	1	0	1	0	1	0	1	0	1	0	1	0	1	0	1	0
1	0	1	0	1	0	1	0	1	0	1	0	1	0	1	0	1	0	1	0	1	0	1	0	1	0	1	0	1	0	1	0
1	0	1	0	1	0	1	0	1	0	1	0	1	0	1	0	1	0	1	0	1	0	1	0	1	0	1	0	1	0	1	0
1	0	1	0	1	0	1	0	1	0	1	0	1	0	1	0	1	0	1	0	1	0	1	0	1	0	1	0	1	0	1	0
1	0	1	0	1	0	1	0	1	0	1	0	1	0	1	0	1	0	1	0	1	0	1	0	1	0	1	0	1	0	1	0
1	0	1	0	1	0	1	0	1	0	1	0	1	0	1	0	1	0	1	0	1	0	1	0	1	0	1	0	1	0	1	0
1	0	1	0	1	0	1	0	1	0	1	0	1	0	1	0	1	0	1	0	1	0	1	0	1	0	1	0	1	0	1	0
1	0	1	0	1	0	1	0	1	0	1	0	1	0	1	0	1	0	1	0	1	0	1	0	1	0	1	0	1	0	1	0
1	0	1	0	1	0	1	0	1	0	1	0	1	0	1	0	1	0	1	0	1	0	1	0	1	0	1	0	1	0	1	0
1	0	1	0	1	0	1	0	1	0	1	0	1	0	1	0	1	0	1	0	1	0	1	0	1	0	1	0	1	0	1	0
1	0	1	0	1	0	1	0	1	0	1	0	1	0	1	0	1	0	1	0	1	0	1	0	1	0	1	0	1	0	1	0
1	0	1	0	1	0	1	0	1	0	1	0	1	0	1	0	1	0	1	0	1	0	1	0	1	0	1	0	1	0	1	0
1	0	1	0	1	0	1	0	1	0	1	0	1	0	1	0	1	0	1	0	1	0	1	0	1	0	1	0	1	0	1	0
1	0	1	0	1	0	1	0	1	0	1	0	1	0	1	0	1	0	1	0	1	0	1	0	1	0	1	0	1	0	1	0
1	0	1	0	1	0	1	0	1	0	1	0	1	0	1	0	1	0	1	0	1	0	1	0	1	0	1	0	1	0	1	0
1	0	1	0	1	0	1	0	1	0	1	0	1	0	1	0	1	0	1	0	1	0	1	0	1	0	1	0	1	0	1	0
1	0	1	0	1	0	1	0	1	0	1	0	1	0	1	0	1	0	1	0	1	0	1	0	1	0	1	0	1	0	1	0
1	0	1	0	1	0	1	0	1	0	1	0	1	0	1	0	1	0	1	0	1	0	1	0	3	334835	1	0	1	0	1	0
2	7056	2	6561	2	7921	4	5808	5	20025.6	3	28564.7	6	14326.9	13	9083.82	1	0	1	0	2	159201	4	114857	1	0	4	255810	7	161767	18	75565.6
1	0	1	0	1	0	1	0	1	0	1	0	1	0	1	0	1	0	1	0	1	0	1	0	1	0	1	0	1	0	1	0
1	0	1	0	1	0	1	0	1	0	1	0	1	0	1	0	1	0	1	0	1	0	1	0	1	0	1	0	1	0	1	0
1	0	1	0	1	0	1	0	1	0	1	0	1	0	1	0	1	0	1	0	1	0	1	0	1	0	1	0	1	0	1	0
1	0	1	0	1	0	1	0	1	0	1	0	1	0	1	0	1	0	1	0	1	0	1	0	1	0	1	0	1	0	1	0
1	0	1	0	1	0	1	0	1	0	1	0	1	0	1	0	1	0	1	0	1	0	1	0	1	0	1	0	1	0	1	0
1	0	1	0	1	0	1	0	1	0	1	0	1	0	1	0	1	0	1	0	1	0	1	0	1	0	1	0	1	0	1	0
1	0	1	0	1	0	1	0	1	0	1	0	1	0	1	0	1	0	1	0	1	0	1	0	1	0	1	0	1	0	1	0
1	0	1	0	1	0	1	0	1	0	1	0	1	0	1	0	1	0	1	0	1	0	1	0	1	0	1	0	1	0	1	0
1	0	1	0	1	0	1	0	1	0	1	0	1	0	1	0	1	0	1	0	1	0	1	0	1	0	1	0	1	0	1	0
1	0	1	0	1	0	1	0	1	0	1	0	1	0	1	0	1	0	1	0	1	0	1	0	1	0	1	0	1	0	1	0
1	0	1	0	1	0	1	0	1	0	1	0	1	0	1	0	1	0	1	0	1	0	1	0	1	0	1	0	1	0	1	0
1	0	1	0	1	0	1	0	1	0	1	0	1	0	1	0	1	0	1	0	1	0	1	0	1	0	1	0	1	0	1	0
1	0	1	0	1	0	1	0	1	0	1	0	1	0	1	0	1	0	1	0	1	0	1	0	1	0	1	0	1	0	1	0
1	0	1	0	1	0	1	0	1	0	1	0	1	0	1	0	1	0	1	0	1	0	1	0	1	0	1	0	1	0	1	0
1	0	1	0	1	0	1	0	1	0	1	0	1	0	1	0	1	0	1	0	1	0	1	0	1	0	1	0	1	0	1	0
1	0	1	0	1	0	1	0	1	0	1	0	1	0	1	0	1	0	1	0	1	0	1	0	1	0	1	0	1	0	1	0
1	0	1	0	1	0	1	0	1	0	1	0	1	0	1	0	1	0	1	0	1	0	1	0	1	0	1	0	1	0	1	0
1	0	1	0	1	0	1	0	1	0	1	0	1	0	1	0	1	0	1	0	1	0	1	0	1	0	1	0	1	0	1	0
1	0	1	0	1	0	1	0	1	0	1	0	1	0	1	0	1	0	1	0	1	0	1	0	1	0	1	0	1	0	1	0
1	0	1	0	1	0	1	0	1	0	1	0	1	0	1	0	1	0	1	0	1	0	1	0	1	0	1	0	1	0	1	0
1	0	1	0	1	0	1	0	1	0	1	0	1	0	1	0	1	0	1	0	1	0	1	0	1	0	1	0	1	0	1	0
1	0	1	0	1	0	1	0	1	0	1	0	1	0	1	0	1	0	1	0	1	0	1	0	1	0	1	0	1	0	1	0
1	0	1	0	1	0	1	0	1	0	1	0	1	0	1	0	1	0	1	0	1	0	1	0	1	0	1	0	1	0	1	0
1	0	1	0	1	0	1	0	1	0	1	0	1	0	1	0	1	0	1	0	1	0	1	0	1	0	1	0	1	0	1	0
1	0	1	0	1	0	1	0	1	0	1	0	1	0	1	0	1	0	1	0	1	0	1	0	1	0	1	0	1	0	1	0
1	0	1	0	1	0	1	0	1	0	1	0	1	0	1	0	1	0	1	0	1	0	1	0	1	0	1	0	1	0	1	0
1	0	1	0	1	0	1	0	1	0	1	0	1	0	1	0	1	0	1	0	1	0	1	0	1	0	1	0	1	0	1	0
1	0	1	0	1	0	1	0	1	0	1	0	1	0	1	0	1	0	1	0	1	0	1	0	1	0	1	0	1	0	1	0
1	0	1	0	1	0	1	0	1	0	1	0	1	0	1	0	1	0	1	0	1	0	1	0	1	0	1	0	1	0	1	0
1	0	1	0	1	0	1	0	1	0	1	0	1	0	1	0	1	0	1	0	1	0	1	0	1	0	1	0	1	0	1	0
1	0	1	0	1	0	1	0	1	0	1	0	1	0	1	0	1	0	1	0	1	0	1	0	1	0	1	0	1	0	1	0
1	0	1	0	1	0	1	0	1	0	1	0	1	0	1	0	1	0	1	0	1	0	1	0	1	0	1	0	1	0	1	0
1	0	1	0	1	0	1	0	1	0	1	0	1	0	1	0	1	0	1	0	1	0	1	0	1	0	1	0	1	0	1	0
1	0	1	0	1	0	1	0	1	0	1	0	1	0	1	0	1	0	1	0	1	0	1	0	1	0	1	0	1	0	1	0
1	0	1	0	1	0	1	0	1	0	1	0	1	0	1	0	1	0	1	0	1	0	1	0	1	0	1	0	1	0	1	0
1	0	1	0	1	0	1	0	1	0	1	0	1	0	1	0	1	0	1	0	1	0	1	0	1	0	1	0	1	0	1	0
1	0	1	0	1	0	1	0	1	0	1	0	1	0	1	0	1	0	1	0	1	0	1	0	1	0	1	0	1	0	1	0
1	0	1	0	1	0	1	0	1	0	1	0	1	0	1	0	1	0	1	0	1	0	1	0	1	0	1	0	1	0	1	0
1	0	1	0	1	0	1	0	1	0	1	0	1	0	1	0	1	0	1	0	1	0	1	0	1	0	1	0	1	0	1	0
1	0	1	0	1	0	1	0	1	0	1	0	1	0	1	0	1	0	1	0	1	0	1	0	1	0	1	0	1	0	1	0
1	0	1	0	1	0	1	0	1	0	1	0	1	0	1	0	1	0	1	0	1	0	1	0	1	0	1	0	1	0	1	0
1	0	1	0	1	0	1	0	1	0	1	0	1	0	1	0	1	0	1	0	1	0	1	0	1	0	1	0	1	0	1	0
1	0	1	0	1	0	1	0	1	0	1	0	1	0	1	0	1	0	1	0	1	0	1	0	1	0	1	0	1	0	1	0
1	0	1	0	1	0	1	0	1	0	1	0	1	0	1	0	1	0	1	0	1	0	1	0	1	0	1	0	1	0	1	0
1	0	1	0	1	0	1	0	1	0	1	0	1	0	1	0	1	0	1	0	1	0	1	0	1	0	1	0	1	0	1	0
1	0	1	0	1	0	1	0	1	0	1	0	1	0	1	0	1	0	1	0	1	0	1	0	1	0	1	0	1	0	1	0
1	0	1	0	1	0	1	0	1	0	1	0	1	0	1	0	1	0	1	0	1	0	1	0	1	0	1	0	1	0	1	0
1	0	1	0	1	0	1	0	1	0	1	0	1	0	1	0	1	0	1	0	1	0	1	0	3	334835	1	0	1	0	1	0
1	7921	1	6724	1	7921	1	6384.67	1	25604.7	1	28564.7	1	21911.2	1	11844.9	1	159201	1	159201	1	159201	1	135894	1	334835	1	306553	1	161767	1	94747.5
		-2	0							-3	0							-2	0							-3	0
		0	7922							0	28565.7							0	159202							0	334836

## Sheet: HV_BA
BA500				BA1000				BA2500				BA5000					15.659		13.03	28.052	20.721	36.542	58.382	154.278	68.219	6138.01	2924.91	18607.8	8643.83	1.07848e+06	449069	3.4093e+06	1.70654e+06
Random	DFS	Degree	RWR	Random	DFS	Degree	RWR	Random	DFS	Degree	RWR	Random	DFS	Degree	RWR		4.36543		5.37423	2.61698	4.36761	21.5839	24.1729	10.5438	26.5096	1701.47	2828.77	364.637	1993.09	319615	396268	47950.4	182870
16.08	14.3	27.36	26.92	46.23	91.23	156.35	81	7450.24	1736.68	19166.4	4690.61	1.17004e+06	852142	3.38775e+06	1.5764e+06					*				*				*				*
22.21	18.2	27.16	20.1	26.45	69.13	166.75	61.12	6670.01	6702.4	18898.4	6737.34	810834	124300	3.36841e+06	1.78241e+06
17.61	21.04	31.88	12.97	8.1	58.8	149.9	84.63	7926.41	247.51	18570.4	10955.6	1.2578e+06	548832	3.38762e+06	1.5552e+06		15.659	\pm	4.36543
9.54	18.61	23.44	19.62	27.54	11.06	166.84	50.18	7332.4	194.93	18207.3	7667.45	1.2858e+06	19501.3	3.42629e+06	1.81577e+06		13.03	\pm	5.37423
12.59	7.14	27.17	21.11	70.95	58.87	160.16	64.37	4337.81	5601.03	18528.1	8373.75	963615	938669	3.32985e+06	1.69443e+06		28.052	\pm	2.61698	*
21.02	12.9	31.08	16.88	9.67	88.15	139.83	104.1	6246.09	177.34	18955	10240.8	1.1822e+06	772340	3.39558e+06	1.45034e+06		20.721	\pm	4.36761
11.14	8.65	28.99	21.41	40.23	51.49	160.79	88.83	2439.21	5276.82	18885.5	8898.08	384946	16890.7	3.48435e+06	1.6658e+06		36.542	\pm	21.5839
19.46	14.52	29	17.36	46.58	70.91	159.83	55.28	6573.2	379.6	18574.1	7927.2	902221	274687	3.45702e+06	2.12138e+06		58.382	\pm	24.1729
14.98	10.5	29.6	26.03	23.05	52.17	139.89	82.84	5131.47	2203.51	18084.6	10856.3	1.37171e+06	30978.6	3.46471e+06	1.7458e+06		154.278	\pm	10.5438	*
11.96	4.44	24.84	24.81	66.62	32.01	142.44	9.84	7273.31	6729.31	18208.5	10091.2	1.45562e+06	912351	3.39145e+06	1.65789e+06		68.219	\pm	26.5096
																	6138.01	\pm	1701.47
15.659	13.03	28.052	20.721	36.542	58.382	154.278	68.219	6138.02	2924.91	18607.8	8643.83	1.07848e+06	449069	3.4093e+06	1.70654e+06		2924.91	\pm	2828.77
4.36543	5.37423	2.61698	4.36761	21.5839	24.1729	10.5438	26.5096	1701.47	2828.77	364.637	1993.09	319615	396268	47950.4	182870		18607.8	\pm	364.637	*
		*				*				*				*			8643.83	\pm	1993.09
																	1.07848e+06	\pm	319615
																	449069	\pm	396268
																	3.4093e+06	\pm	47950.4	*
																	1.70654e+06	\pm	182870

## Sheet: HV_ER
ER250				ER500				ER1000				ER2500							738.676		2387.05	1162.31	1204.39	1607.75	8045.09	2762.01	2644.67	1133.4	9407.93	6385.57	5176.12	39323.2	65449.6	56123.6	72259.6
Random	DFS	Degree	RWR	Random	DFS	Degree	RWR	Random	DFS	Degree	RWR	Random	DFS	Degree	RWR				217.41		342.45	252.493	319.166	920.844	1848.71	1572.09	919.063	949.748	4141.55	3487.82	1499.51	24560.1	34153	12683.4	26198.9
480.05	1635.64	691.59	689.28	1298.32	10529.7	4920.22	3258.64	496.46	14132.3	1551.42	6726.23	21693.1	96732.4	67812.4	76112.4
720.62	2756.72	1255.17	1719.74	2202.08	9241.48	2472.08	2066.12	583.27	11285.3	3959.44	4500.36	137.14	41592.7	47193.8	80292.2	ER250	&	$	738.676	\pm	217.41	$
886.45	2051.55	839.46	1133.93	1011.66	8411.5	2575.61	3289.56	2784.84	8204.05	5911.7	8123.01	60865.2	28912.3	54646.5	64393.9			$	2387.05	\pm	342.45	$
753.36	2457.76	1059.45	1343.4	1757.27	7195.08	1215.5	733.75	2704.81	4987.44	5238.64	4729.76	53050.5	38490.3	41298.2	31880.3			$	1162.31	\pm	252.493	$
520.99	2397.38	1509.44	1067.33	61.84	3476.8	1766.84	2552.03	1534.9	2632.28	12503.8	2989.69	31596.2	137976	73759.5	55805.5			$	1204.39	\pm	319.166	$	\\
368.39	2509.91	1311.78	1000.16	2428.65	7644.46	5232.89	3245.77	365.3	10675.2	2656.65	3707.64	49391.8	44314.1	44402.8	79755.2	ER500	&	$	1607.75	\pm	920.844	$
1000.23	2497.55	1203.54	1090.9	2063.76	9003.56	786.8	2786.64	1110.06	11313.9	10295	5372.29	12350.2	90510.4	70215.9	105866			$	8045.09	\pm	1848.71	$
990.13	2207.7	1354.82	1113.06	3252.33	8413.18	2064.73	2489.83	495.09	9305.11	7478.48	6209.25	38190.8	44123	66281.3	32275			$	2762.01	\pm	1572.09	$
865.69	2616.7	1348.04	1154.98	786.55	8507.86	2062.2	1978.08	1152.36	15903	4920.76	4685.21	84436.1	72927.5	40029	95426.8			$	2644.67	\pm	919.063	$	\\
800.85	2739.61	1049.76	1731.11	1215	8027.28	4523.19	4046.29	106.88	5640.61	9339.71	4717.77	41521.2	58916.8	55597	100789	ER1000	&	$	1133.4	\pm	949.748	$
																		$	9407.93	\pm	4141.55	$
738.676	2387.05	1162.31	1204.39	1607.75	8045.09	2762.01	2644.67	1133.4	9407.92	6385.57	5176.12	39323.2	65449.6	56123.6	72259.6			$	6385.57	\pm	3487.82	$
217.41	342.45	252.493	319.166	920.844	1848.71	1572.09	919.063	949.748	4141.55	3487.82	1499.51	24560.1	34153	12683.4	26198.9			$	5176.12	\pm	1499.51	$	\\
	*				*				*	*			*	*	*	ER2000	&	$	39323.2	\pm	24560.1	$
																		$	65449.6	\pm	34153	$
																		$	56123.6	\pm	12683.4	$
																		$	72259.6	\pm	26198.9	$	\\

## Sheet: HV_FF
FF250				FF500				FF1000				FF2000						38.012	36.336	41.883	45.614	24.507	51.423	37.718	32.983	1402.85	1718.09	3274.96	3194.72	30560.1	16206.7	136549	107946
Random	DFS	Degree	RWR	Random	DFS	Degree	RWR	Random	DFS	Degree	RWR	Random	DFS	Degree	RWR			6.84296	12.2601	5.38508	7.52084	8.18611	9.6792	4.93161	6.85576	599.696	647.333	387.732	409.273	20460.3	13027.9	12378.7	12371.8
48.06	48.7	36.72	53.61	31.46	62.92	45.65	33.99	1153.93	2060.98	3511.84	2857.66	19897.7	3852.1	144967	90855.3				*	*	*		*					*	*			*
33.69	43.25	50.81	47.26	18.98	46.35	44.39	33.05	340.66	2313.3	3710	2408.12	53971.4	7098.18	131488	115803
38.09	39.8	40.25	39.75	19.76	48.23	29.35	29.64	901.09	1925.89	3269.13	3432.02	60180.6	10340.8	153353	97262.5	FF250	$	38.012	6.84296		$	&
44.32	36.84	34	46.23	25.07	50.74	32.99	27.24	1694.34	1651.8	3158.63	3782.12	18617.7	25968.3	143229	94281.7		$	36.336	12.2601	*	$	&
36.76	22.03	41.59	51.99	5.89	30.68	38.96	34.58	2240.82	2611.56	2735.67	3313.26	12573.5	26397	141677	112056		$	41.883	5.38508	*	$	&
40.21	39.39	47.47	35.3	29.93	61.57	39.69	21.77	1023.75	851.86	2654.67	3341.47	58405.7	27465	109955	127674		$	45.614	7.52084	*	$	\\
28.34	8.1	35.91	33.9	27.84	50.92	34.18	34.77	1440.12	422.88	3264.91	2705.15	30417	39316.3	124690	95877.8	FF500	$	24.507	8.18611		$	&
29.48	38.92	43.23	52.21	25.83	59.02	37.98	46.46	2307.96	1876.1	3176.6	3418.33	707.71	17193.1	133193	115557		$	51.423	9.6792	*	$	&
46.75	39.38	42.41	53.82	35.09	58.34	37.08	28.6	1597.15	1745.48	3359.46	3301.66	20788.5	599.52	138167	112553		$	37.718	4.93161		$	&
34.42	46.95	46.44	42.07	25.22	45.46	36.91	39.73	1328.64	1721.04	3908.66	3387.42	30041.2	3836.3	144770	117538		$	32.983	6.85576		$	\\
																FF1000	$	1402.85	599.696		$	&
38.012	36.336	41.883	45.614	24.507	51.423	37.718	32.983	1402.85	1718.09	3274.96	3194.72	30560.1	16206.7	136549	107946		$	1718.09	647.333		$	&
6.84296	12.2601	5.38508	7.52084	8.18611	9.6792	4.93161	6.85576	599.696	647.333	387.732	409.273	20460.3	13027.9	12378.7	12371.8		$	3274.96	387.732	*	$	&
	*	*	*		*					*	*			*			$	3194.72	409.273	*	$	\\
																FF2000	$	30560.1	20460.3		$	&
																	$	16206.7	13027.9		$	&
																	$	136549	12378.7	*	$	&
																	$	107946	12371.8		$	\\

## Sheet: HV_WS
WS250				WS500				WS1000				WS2000						8132.9		9577.11	8495.5	16193.4	48526.6	35879.2	110772	203302	159362	159202	162811	337727	484347	708777	1.92348e+06	5.05853e+06
Random	DFS	Degree	RWR	Random	DFS	Degree	RWR	Random	DFS	Degree	RWR	Random	DFS	Degree	RWR			268.626		1390.61	636.663	3306.69	14388.3	8263.24	31047.8	30420.6	503.681	0.316228	11412.2	90573.1	140138	223378	351574	1.74181e+06
7923	9120	8788	16518.5	34487.7	30415.7	82276.1	189205	159203	159202	159202	523998	363971	779259	2.013e+06	3.45599e+06							*				*				*				*
8100	7922	8100	15045.5	39047.6	40124.6	140132	241766	159203	159202	195291	205818	508925	391402	2.33413e+06	4.11228e+06
8275	7922	8448	20288.4	40661.6	29487.7	48529.1	207345	159202	159202	159202	396584	357515	554329	2.01072e+06	4.08314e+06	WS250	$	8132.9	\pm	268.626		$	&
7923	9603	7923	13100.7	42286.1	55031.6	138354	179053	159202	159203	159202	281592	494319	545458	1.65094e+06	4.71969e+06		$	9577.11	\pm	1390.61		$	&
7922	9120	8100	15300.5	43868.6	29051.7	132954	211220	159202	159202	159203	400364	347851	781082	2.27312e+06	4.42798e+06		$	8495.5	\pm	636.663		$	&
8100	11957.6	8100	10996.7	42301.1	35063.7	113205	179699	159202	159202	159202	293400	707890	1.06801e+06	1.42641e+06	6.4348e+06		$	16193.4	\pm	3306.69	*	$	\\
8100	11957.6	9283	20288.4	40670.6	42821.6	118418	186087	159202	159202	159202	291050	503477	783032	1.8044e+06	9.46822e+06	WS500	$	48526.6	\pm	14388.3		$	&
7923	9603	8448	15296	58145.2	32731.7	145422	212480	160795	159202	159203	296910	508949	1.04662e+06	2.31881e+06	5.05085e+06		$	35879.2	\pm	8263.24		$	&
8275	9283	9842	20835.6	81071.1	35496.1	88672.8	163813	159202	159202	159202	395319	715735	566661	2.03001e+06	4.08989e+06		$	110772	\pm	31047.8		$	&
8788	9283	7923	14264	62725.9	28567.7	99759.4	262348	159202	159202	159203	292237	334838	571912	1.37325e+06	4.74243e+06		$	203302	\pm	30420.6	*	$	\\
																WS1000	$	159362	\pm	503.681		$	&
8132.9	9577.11	8495.5	16193.4	48526.6	35879.2	110772	203302	159362	159202	162811	337727	484347	708777	1.92348e+06	5.05853e+06		$	159202	\pm	0.316228		$	&
268.626	1390.61	636.663	3306.69	14388.3	8263.24	31047.8	30420.6	503.681	0.316228	11412.2	90573.1	140138	223378	351574	1.74181e+06		$	162811	\pm	11412.2		$	&
			*				*				*				*		$	337727	\pm	90573.1	*	$	\\
																WS2000	$	484347	\pm	140138		$	&
																	$	708777	\pm	223378		$	&
																	$	1.92348e+06	\pm	351574		$	&
																	$	5.05853e+06	\pm	1.74181e+06	*	$	\\
